# Supplementary material for: Effects of Inulin-Based Prebiotics Alone or in Combination with Probiotics on Human Gut Microbiota and Markers of Immune System: A Randomized, Double-Blind, Placebo-Controlled Study in Healthy Subjects
Source: Microorganisms. 2022 Jun 20;10(6):1256. doi: 10.3390/microorganisms10061256 (PMC9229734; doi:10.3390/microorganisms10061256)
Supplement: Supplementary file 1 [file microorganisms-10-01256-s001.zip]

Archive with 8 entries (7 files):
- microorganisms-1758040-supplementary/
- microorganisms-1758040-supplementary/figura S1-barchart_specie.tiff
- microorganisms-1758040-supplementary/heatmap_conf_diff-FIG-S2_ADG.tiff
- microorganisms-1758040-supplementary/Table S4_ABD_taxa_distribution.csv
- microorganisms-1758040-supplementary/Table S2_Front.pdf
- microorganisms-1758040-supplementary/Table S3_Front.pdf
- microorganisms-1758040-supplementary/Table S5_Front.pdf
- microorganisms-1758040-supplementary/Table S1_Front.pdf
