# Supplementary material for: Effects of Inulin-Based Prebiotics Alone or in Combination with Probiotics on Human Gut Microbiota and Markers of Immune System: A Randomized, Double-Blind, Placebo-Controlled Study in Healthy Subjects
Source: Microorganisms. 2022 Jun 20;10(6):1256. doi: 10.3390/microorganisms10061256 (PMC9229734; doi:10.3390/microorganisms10061256)
Supplement: Supplementary file 1 [file microorganisms-10-01256-s001.zip › microorganisms-1758040-supplementary/Table S4_ABD_taxa_distribution.csv]

index	D_0__Archaea;D_1__Euryarchaeota;D_2__Methanobacteria;D_3__Methanobacteriales;D_4__Methanobacteriaceae;D_5__Methanobrevibacter;__	D_0__Archaea;D_1__Euryarchaeota;D_2__Methanobacteria;D_3__Methanobacteriales;D_4__Methanobacteriaceae;D_5__Methanosphaera;D_6__uncultured archaeon	D_0__Archaea;D_1__Euryarchaeota;D_2__Thermoplasmata;D_3__Methanomassiliicoccales;D_4__Methanomassiliicoccaceae;D_5__Methanomassiliicoccus;D_6__uncultured archaeon	D_0__Archaea;D_1__Euryarchaeota;D_2__Thermoplasmata;D_3__Methanomassiliicoccales;D_4__Methanomethylophilaceae;D_5__Candidatus Methanomethylophilus;D_6__uncultured archaeon	D_0__Archaea;D_1__Euryarchaeota;D_2__Thermoplasmata;D_3__Methanomassiliicoccales;D_4__Methanomethylophilaceae;D_5__uncultured;D_6__uncultured archaeon	D_0__Archaea;D_1__Euryarchaeota;D_2__Thermoplasmata;D_3__Methanomassiliicoccales;D_4__Methanomethylophilaceae;D_5__uncultured;__	D_0__Bacteria;D_1__Actinobacteria;D_2__Actinobacteria;D_3__Bifidobacteriales;D_4__Bifidobacteriaceae;D_5__Bifidobacterium;D_6__Bifidobacterium bifidum	D_0__Bacteria;D_1__Actinobacteria;D_2__Actinobacteria;D_3__Bifidobacteriales;D_4__Bifidobacteriaceae;D_5__Bifidobacterium;D_6__uncultured bacterium	D_0__Bacteria;D_1__Actinobacteria;D_2__Actinobacteria;D_3__Bifidobacteriales;D_4__Bifidobacteriaceae;D_5__Bifidobacterium;__	D_0__Bacteria;D_1__Actinobacteria;D_2__Actinobacteria;D_3__Micrococcales;D_4__Micrococcaceae;D_5__Rothia;D_6__uncultured bacterium	D_0__Bacteria;D_1__Actinobacteria;D_2__Coriobacteriia;D_3__Coriobacteriales;D_4__Atopobiaceae;D_5__Olsenella;D_6__uncultured bacterium	D_0__Bacteria;D_1__Actinobacteria;D_2__Coriobacteriia;D_3__Coriobacteriales;D_4__Atopobiaceae;D_5__Olsenella;__	D_0__Bacteria;D_1__Actinobacteria;D_2__Coriobacteriia;D_3__Coriobacteriales;D_4__Coriobacteriaceae;D_5__Collinsella;D_6__uncultured bacterium	D_0__Bacteria;D_1__Actinobacteria;D_2__Coriobacteriia;D_3__Coriobacteriales;D_4__Coriobacteriales Incertae Sedis;D_5__uncultured;D_6__uncultured bacterium	D_0__Bacteria;D_1__Actinobacteria;D_2__Coriobacteriia;D_3__Coriobacteriales;D_4__Coriobacteriales Incertae Sedis;D_5__uncultured;__	D_0__Bacteria;D_1__Actinobacteria;D_2__Coriobacteriia;D_3__Coriobacteriales;D_4__Coriobacteriales Incertae Sedis;__;__	D_0__Bacteria;D_1__Actinobacteria;D_2__Coriobacteriia;D_3__Coriobacteriales;D_4__Eggerthellaceae;D_5__Adlercreutzia;D_6__uncultured bacterium	D_0__Bacteria;D_1__Actinobacteria;D_2__Coriobacteriia;D_3__Coriobacteriales;D_4__Eggerthellaceae;D_5__Eggerthella;D_6__uncultured bacterium	D_0__Bacteria;D_1__Actinobacteria;D_2__Coriobacteriia;D_3__Coriobacteriales;D_4__Eggerthellaceae;D_5__Enterorhabdus;D_6__uncultured bacterium	D_0__Bacteria;D_1__Actinobacteria;D_2__Coriobacteriia;D_3__Coriobacteriales;D_4__Eggerthellaceae;D_5__Senegalimassilia;D_6__uncultured bacterium	D_0__Bacteria;D_1__Actinobacteria;D_2__Coriobacteriia;D_3__Coriobacteriales;D_4__Eggerthellaceae;D_5__Slackia;D_6__uncultured bacterium	D_0__Bacteria;D_1__Actinobacteria;D_2__Coriobacteriia;D_3__Coriobacteriales;D_4__Eggerthellaceae;D_5__uncultured;D_6__uncultured bacterium	D_0__Bacteria;D_1__Actinobacteria;D_2__Coriobacteriia;D_3__Coriobacteriales;__;__;__	D_0__Bacteria;D_1__Bacteroidetes;D_2__Bacteroidia;D_3__Bacteroidales;D_4__Bacteroidaceae;D_5__Bacteroides;D_6__uncultured bacterium	D_0__Bacteria;D_1__Bacteroidetes;D_2__Bacteroidia;D_3__Bacteroidales;D_4__Bacteroidaceae;D_5__Bacteroides;D_6__uncultured organism	D_0__Bacteria;D_1__Bacteroidetes;D_2__Bacteroidia;D_3__Bacteroidales;D_4__Bacteroidaceae;D_5__Bacteroides;__	D_0__Bacteria;D_1__Bacteroidetes;D_2__Bacteroidia;D_3__Bacteroidales;D_4__Barnesiellaceae;D_5__Barnesiella;D_6__uncultured bacterium	D_0__Bacteria;D_1__Bacteroidetes;D_2__Bacteroidia;D_3__Bacteroidales;D_4__Barnesiellaceae;D_5__Barnesiella;D_6__uncultured organism	D_0__Bacteria;D_1__Bacteroidetes;D_2__Bacteroidia;D_3__Bacteroidales;D_4__Barnesiellaceae;D_5__Barnesiella;__	D_0__Bacteria;D_1__Bacteroidetes;D_2__Bacteroidia;D_3__Bacteroidales;D_4__Barnesiellaceae;D_5__Coprobacter;__	D_0__Bacteria;D_1__Bacteroidetes;D_2__Bacteroidia;D_3__Bacteroidales;D_4__ML635J-40 aquatic group;__;__	D_0__Bacteria;D_1__Bacteroidetes;D_2__Bacteroidia;D_3__Bacteroidales;D_4__Marinifilaceae;D_5__Butyricimonas;D_6__uncultured bacterium	D_0__Bacteria;D_1__Bacteroidetes;D_2__Bacteroidia;D_3__Bacteroidales;D_4__Marinifilaceae;D_5__Butyricimonas;D_6__uncultured organism	D_0__Bacteria;D_1__Bacteroidetes;D_2__Bacteroidia;D_3__Bacteroidales;D_4__Marinifilaceae;D_5__Butyricimonas;__	D_0__Bacteria;D_1__Bacteroidetes;D_2__Bacteroidia;D_3__Bacteroidales;D_4__Marinifilaceae;D_5__Odoribacter;D_6__uncultured bacterium	D_0__Bacteria;D_1__Bacteroidetes;D_2__Bacteroidia;D_3__Bacteroidales;D_4__Marinifilaceae;D_5__Odoribacter;D_6__uncultured organism	D_0__Bacteria;D_1__Bacteroidetes;D_2__Bacteroidia;D_3__Bacteroidales;D_4__Muribaculaceae;D_5__CAG-873;D_6__uncultured bacterium	D_0__Bacteria;D_1__Bacteroidetes;D_2__Bacteroidia;D_3__Bacteroidales;D_4__Muribaculaceae;D_5__uncultured bacterium;D_6__uncultured bacterium	D_0__Bacteria;D_1__Bacteroidetes;D_2__Bacteroidia;D_3__Bacteroidales;D_4__Prevotellaceae;D_5__Alloprevotella;D_6__uncultured bacterium	D_0__Bacteria;D_1__Bacteroidetes;D_2__Bacteroidia;D_3__Bacteroidales;D_4__Prevotellaceae;D_5__Paraprevotella;D_6__uncultured bacterium	D_0__Bacteria;D_1__Bacteroidetes;D_2__Bacteroidia;D_3__Bacteroidales;D_4__Prevotellaceae;D_5__Paraprevotella;__	D_0__Bacteria;D_1__Bacteroidetes;D_2__Bacteroidia;D_3__Bacteroidales;D_4__Prevotellaceae;D_5__Prevotella 2;D_6__uncultured bacterium	D_0__Bacteria;D_1__Bacteroidetes;D_2__Bacteroidia;D_3__Bacteroidales;D_4__Prevotellaceae;D_5__Prevotella 2;__	D_0__Bacteria;D_1__Bacteroidetes;D_2__Bacteroidia;D_3__Bacteroidales;D_4__Prevotellaceae;D_5__Prevotella 7;D_6__uncultured Prevotellaceae bacterium	D_0__Bacteria;D_1__Bacteroidetes;D_2__Bacteroidia;D_3__Bacteroidales;D_4__Prevotellaceae;D_5__Prevotella 7;D_6__uncultured bacterium	D_0__Bacteria;D_1__Bacteroidetes;D_2__Bacteroidia;D_3__Bacteroidales;D_4__Prevotellaceae;D_5__Prevotella 7;D_6__uncultured organism	D_0__Bacteria;D_1__Bacteroidetes;D_2__Bacteroidia;D_3__Bacteroidales;D_4__Prevotellaceae;D_5__Prevotella 7;__	D_0__Bacteria;D_1__Bacteroidetes;D_2__Bacteroidia;D_3__Bacteroidales;D_4__Prevotellaceae;D_5__Prevotella 9;D_6__uncultured bacterium	D_0__Bacteria;D_1__Bacteroidetes;D_2__Bacteroidia;D_3__Bacteroidales;D_4__Prevotellaceae;D_5__Prevotella;D_6__uncultured bacterium
316207F299704	414.0	156.0	0.0	0.0	0.0	0.0	0.0	213.0	0.0	0.0	0.0	0.0	29.0	0.0	0.0	0.0	0.0	0.0	0.0	0.0	10.0	16.0	0.0	3453.0	1056.0	14162.0	363.0	0.0	0.0	37.0	0.0	0.0	37.0	0.0	0.0	273.0	0.0	151.0	1156.0	712.0	0.0	0.0	0.0	0.0	0.0	0.0	0.0	0.0	0.0
316208F299705	0.0	0.0	0.0	0.0	0.0	0.0	0.0	62.0	0.0	0.0	0.0	0.0	46.0	0.0	0.0	0.0	0.0	0.0	8.0	11.0	0.0	0.0	0.0	14811.0	0.0	2352.0	391.0	0.0	0.0	206.0	0.0	263.0	0.0	0.0	0.0	251.0	0.0	42.0	0.0	1232.0	0.0	0.0	0.0	0.0	0.0	0.0	0.0	0.0	0.0
316209F299706	0.0	0.0	0.0	0.0	0.0	0.0	0.0	29.0	0.0	0.0	0.0	0.0	49.0	0.0	0.0	0.0	0.0	0.0	0.0	0.0	0.0	0.0	0.0	10922.0	594.0	80.0	0.0	0.0	1241.0	283.0	0.0	0.0	0.0	131.0	0.0	189.0	0.0	706.0	0.0	0.0	0.0	0.0	0.0	0.0	0.0	0.0	0.0	0.0	0.0
316210F299707	0.0	0.0	0.0	0.0	0.0	0.0	0.0	0.0	0.0	0.0	0.0	0.0	0.0	0.0	0.0	0.0	0.0	0.0	0.0	0.0	0.0	0.0	0.0	28791.0	13400.0	8430.0	0.0	0.0	0.0	0.0	0.0	0.0	0.0	0.0	0.0	0.0	0.0	0.0	0.0	0.0	0.0	0.0	0.0	0.0	0.0	0.0	0.0	0.0	0.0
316211F299708	53.0	0.0	0.0	0.0	0.0	0.0	0.0	484.0	0.0	0.0	0.0	0.0	38.0	0.0	0.0	12.0	0.0	0.0	0.0	0.0	0.0	0.0	0.0	21970.0	0.0	3621.0	0.0	0.0	0.0	0.0	0.0	0.0	0.0	0.0	0.0	179.0	0.0	0.0	0.0	829.0	0.0	0.0	0.0	0.0	0.0	0.0	0.0	0.0	0.0
316212F299709	0.0	0.0	0.0	0.0	0.0	0.0	0.0	167.0	0.0	0.0	0.0	0.0	44.0	0.0	0.0	0.0	0.0	0.0	0.0	0.0	0.0	0.0	0.0	17794.0	1237.0	383.0	567.0	0.0	0.0	143.0	0.0	0.0	0.0	0.0	0.0	84.0	0.0	0.0	0.0	1225.0	0.0	0.0	0.0	0.0	0.0	0.0	0.0	0.0	0.0
316213F299710	0.0	0.0	0.0	0.0	0.0	0.0	0.0	0.0	0.0	0.0	0.0	0.0	0.0	0.0	0.0	15.0	32.0	0.0	0.0	0.0	0.0	0.0	0.0	18728.0	4509.0	2120.0	254.0	0.0	0.0	0.0	0.0	0.0	0.0	32.0	0.0	168.0	0.0	0.0	0.0	0.0	0.0	0.0	0.0	0.0	0.0	0.0	0.0	0.0	0.0
316214F299711	0.0	0.0	0.0	0.0	0.0	0.0	0.0	77.0	0.0	0.0	0.0	0.0	35.0	0.0	0.0	0.0	0.0	0.0	0.0	18.0	0.0	17.0	0.0	33013.0	827.0	148.0	0.0	0.0	0.0	0.0	0.0	0.0	0.0	0.0	0.0	93.0	0.0	1014.0	0.0	0.0	0.0	0.0	0.0	0.0	0.0	0.0	0.0	0.0	0.0
316215F299712	0.0	0.0	0.0	0.0	0.0	0.0	0.0	111.0	115.0	0.0	0.0	0.0	22.0	0.0	0.0	138.0	0.0	0.0	0.0	21.0	0.0	0.0	0.0	23079.0	24.0	1484.0	1137.0	0.0	268.0	0.0	0.0	0.0	0.0	116.0	0.0	85.0	0.0	0.0	0.0	0.0	0.0	0.0	0.0	0.0	0.0	0.0	0.0	0.0	0.0
316216F299713	0.0	0.0	0.0	0.0	0.0	0.0	0.0	81.0	140.0	0.0	0.0	0.0	0.0	183.0	0.0	0.0	0.0	0.0	0.0	0.0	0.0	0.0	0.0	9874.0	466.0	1261.0	0.0	0.0	1471.0	439.0	89.0	0.0	0.0	0.0	0.0	228.0	0.0	2693.0	0.0	0.0	0.0	0.0	0.0	0.0	0.0	0.0	0.0	0.0	0.0
316217F299714	72.0	0.0	0.0	0.0	0.0	0.0	0.0	15.0	0.0	0.0	0.0	0.0	0.0	0.0	0.0	0.0	0.0	0.0	0.0	0.0	0.0	0.0	0.0	787.0	0.0	0.0	98.0	0.0	0.0	0.0	0.0	0.0	0.0	18.0	0.0	0.0	0.0	0.0	0.0	0.0	0.0	0.0	0.0	0.0	0.0	0.0	0.0	0.0	0.0
316218F299715	0.0	0.0	0.0	0.0	0.0	0.0	0.0	0.0	0.0	0.0	0.0	0.0	43.0	0.0	0.0	0.0	0.0	0.0	0.0	0.0	0.0	0.0	0.0	16080.0	620.0	4841.0	0.0	0.0	0.0	0.0	0.0	0.0	0.0	0.0	100.0	105.0	0.0	744.0	2083.0	1973.0	0.0	0.0	0.0	0.0	0.0	0.0	0.0	10410.0	0.0
316219F299716	0.0	0.0	0.0	0.0	0.0	0.0	0.0	18.0	0.0	0.0	0.0	0.0	0.0	0.0	0.0	0.0	0.0	0.0	0.0	0.0	0.0	0.0	0.0	11973.0	219.0	365.0	766.0	0.0	0.0	0.0	0.0	0.0	0.0	110.0	0.0	160.0	0.0	0.0	0.0	1184.0	0.0	0.0	0.0	0.0	0.0	0.0	0.0	0.0	0.0
316220F299717	0.0	0.0	0.0	0.0	0.0	0.0	0.0	293.0	266.0	0.0	0.0	0.0	215.0	0.0	0.0	0.0	0.0	0.0	0.0	0.0	0.0	0.0	0.0	25876.0	220.0	5311.0	0.0	0.0	0.0	0.0	0.0	0.0	0.0	0.0	0.0	694.0	0.0	0.0	0.0	0.0	0.0	0.0	0.0	0.0	0.0	0.0	0.0	0.0	0.0
316221F299718	0.0	0.0	0.0	0.0	0.0	0.0	0.0	0.0	200.0	0.0	0.0	0.0	17.0	894.0	0.0	0.0	0.0	0.0	0.0	0.0	0.0	149.0	0.0	7589.0	208.0	2065.0	1999.0	0.0	1736.0	0.0	0.0	0.0	0.0	63.0	0.0	469.0	0.0	0.0	0.0	0.0	0.0	0.0	0.0	0.0	0.0	0.0	0.0	0.0	0.0
316222F299719	137.0	0.0	0.0	133.0	190.0	0.0	0.0	52.0	0.0	0.0	0.0	0.0	42.0	0.0	0.0	0.0	0.0	0.0	0.0	0.0	0.0	39.0	0.0	7516.0	0.0	10549.0	79.0	0.0	0.0	35.0	0.0	0.0	0.0	25.0	0.0	178.0	0.0	3124.0	0.0	0.0	0.0	0.0	0.0	0.0	0.0	0.0	0.0	0.0	0.0
316223F299720	0.0	0.0	0.0	0.0	0.0	0.0	0.0	71.0	202.0	0.0	0.0	0.0	0.0	0.0	0.0	0.0	0.0	0.0	0.0	0.0	0.0	0.0	0.0	21497.0	0.0	676.0	0.0	0.0	0.0	0.0	0.0	0.0	0.0	0.0	0.0	0.0	0.0	0.0	0.0	0.0	0.0	0.0	0.0	0.0	0.0	0.0	0.0	0.0	0.0
316224F299721	0.0	0.0	0.0	0.0	0.0	0.0	0.0	70.0	0.0	0.0	0.0	0.0	7.0	21.0	0.0	0.0	0.0	0.0	0.0	0.0	0.0	0.0	0.0	11025.0	0.0	2412.0	463.0	0.0	0.0	50.0	0.0	0.0	0.0	0.0	0.0	146.0	0.0	0.0	0.0	0.0	0.0	0.0	0.0	0.0	0.0	0.0	0.0	0.0	0.0
316225F299722	469.0	139.0	0.0	0.0	0.0	0.0	0.0	164.0	0.0	0.0	0.0	0.0	146.0	0.0	65.0	0.0	0.0	0.0	25.0	7.0	0.0	0.0	0.0	2078.0	44.0	0.0	0.0	0.0	24.0	0.0	0.0	0.0	0.0	0.0	0.0	62.0	0.0	106.0	0.0	170.0	0.0	0.0	0.0	0.0	0.0	0.0	0.0	0.0	0.0
316226F299723	2233.0	0.0	0.0	0.0	0.0	0.0	0.0	0.0	811.0	0.0	0.0	0.0	162.0	0.0	0.0	0.0	0.0	0.0	0.0	0.0	0.0	50.0	0.0	5891.0	58.0	652.0	560.0	0.0	0.0	38.0	0.0	0.0	0.0	465.0	0.0	172.0	0.0	270.0	0.0	0.0	0.0	0.0	0.0	0.0	0.0	0.0	0.0	230.0	0.0
316227F299724	156.0	0.0	0.0	394.0	0.0	0.0	0.0	0.0	0.0	0.0	0.0	0.0	0.0	0.0	0.0	0.0	0.0	0.0	16.0	0.0	0.0	0.0	0.0	3659.0	0.0	942.0	0.0	0.0	0.0	0.0	0.0	0.0	16.0	119.0	0.0	209.0	709.0	960.0	552.0	1033.0	0.0	456.0	0.0	0.0	0.0	0.0	0.0	14124.0	0.0
316228F299725	0.0	0.0	0.0	0.0	0.0	0.0	12.0	244.0	0.0	0.0	0.0	0.0	0.0	0.0	0.0	0.0	0.0	0.0	0.0	0.0	0.0	0.0	21.0	11023.0	5045.0	1034.0	0.0	0.0	0.0	0.0	0.0	0.0	0.0	0.0	0.0	0.0	0.0	0.0	0.0	0.0	0.0	7032.0	1599.0	0.0	0.0	0.0	0.0	0.0	0.0
316229F299726	147.0	0.0	0.0	0.0	0.0	0.0	0.0	116.0	0.0	0.0	0.0	0.0	11.0	0.0	0.0	0.0	0.0	0.0	0.0	0.0	0.0	7.0	0.0	4780.0	0.0	380.0	0.0	0.0	268.0	0.0	0.0	0.0	0.0	0.0	0.0	110.0	0.0	294.0	0.0	297.0	0.0	0.0	0.0	0.0	0.0	0.0	0.0	6077.0	0.0
316230F299727	0.0	51.0	0.0	0.0	0.0	0.0	0.0	0.0	0.0	0.0	0.0	0.0	11.0	0.0	0.0	119.0	0.0	0.0	0.0	0.0	0.0	0.0	0.0	12694.0	5454.0	704.0	114.0	0.0	0.0	0.0	79.0	0.0	0.0	0.0	0.0	122.0	0.0	3601.0	0.0	0.0	0.0	0.0	0.0	0.0	0.0	0.0	0.0	0.0	0.0
316231F299728	0.0	0.0	0.0	0.0	0.0	0.0	0.0	0.0	0.0	0.0	0.0	0.0	0.0	0.0	0.0	0.0	0.0	0.0	0.0	0.0	0.0	0.0	0.0	55.0	0.0	28.0	0.0	0.0	0.0	0.0	0.0	0.0	0.0	0.0	0.0	0.0	0.0	0.0	0.0	0.0	0.0	0.0	0.0	0.0	0.0	0.0	0.0	0.0	0.0
316232F299729	0.0	0.0	0.0	0.0	0.0	0.0	0.0	416.0	0.0	0.0	0.0	0.0	0.0	0.0	0.0	27.0	0.0	0.0	0.0	0.0	0.0	0.0	0.0	13108.0	1090.0	175.0	0.0	0.0	0.0	0.0	0.0	0.0	0.0	0.0	0.0	55.0	0.0	0.0	0.0	0.0	0.0	0.0	0.0	0.0	0.0	0.0	0.0	0.0	0.0
316233F299730	318.0	560.0	0.0	0.0	0.0	0.0	0.0	24.0	0.0	0.0	0.0	0.0	48.0	0.0	0.0	0.0	0.0	0.0	0.0	0.0	0.0	44.0	0.0	1398.0	0.0	220.0	0.0	0.0	48.0	0.0	0.0	0.0	0.0	0.0	0.0	34.0	0.0	1878.0	159.0	0.0	0.0	1262.0	0.0	0.0	234.0	0.0	0.0	1419.0	0.0
316234F299731	109.0	0.0	0.0	0.0	118.0	0.0	0.0	32.0	0.0	0.0	0.0	0.0	0.0	0.0	0.0	0.0	0.0	0.0	0.0	0.0	0.0	0.0	0.0	6901.0	0.0	5941.0	260.0	0.0	0.0	20.0	0.0	0.0	0.0	0.0	0.0	80.0	0.0	574.0	0.0	201.0	0.0	0.0	0.0	0.0	0.0	0.0	0.0	0.0	0.0
316235F299732	313.0	0.0	0.0	0.0	0.0	0.0	0.0	56.0	322.0	0.0	0.0	0.0	11.0	20.0	0.0	0.0	0.0	0.0	0.0	0.0	0.0	0.0	0.0	12843.0	368.0	1076.0	1187.0	0.0	0.0	36.0	0.0	0.0	0.0	0.0	0.0	276.0	0.0	142.0	0.0	0.0	0.0	0.0	0.0	0.0	0.0	0.0	0.0	0.0	0.0
316236F299733	253.0	0.0	0.0	0.0	0.0	0.0	0.0	144.0	0.0	0.0	0.0	0.0	7.0	0.0	0.0	0.0	0.0	0.0	0.0	0.0	0.0	21.0	0.0	3620.0	0.0	271.0	488.0	0.0	0.0	0.0	0.0	0.0	0.0	0.0	0.0	71.0	0.0	0.0	2101.0	221.0	0.0	0.0	0.0	0.0	0.0	0.0	0.0	8393.0	0.0
316237F299734	43.0	0.0	0.0	0.0	0.0	0.0	0.0	348.0	0.0	0.0	0.0	0.0	42.0	12.0	0.0	0.0	0.0	0.0	0.0	49.0	0.0	0.0	0.0	19359.0	0.0	118.0	137.0	0.0	0.0	0.0	0.0	0.0	0.0	0.0	0.0	181.0	0.0	64.0	0.0	0.0	0.0	0.0	0.0	0.0	0.0	0.0	0.0	0.0	0.0
316238F299735	0.0	0.0	0.0	0.0	0.0	0.0	0.0	129.0	0.0	0.0	0.0	0.0	63.0	0.0	0.0	0.0	0.0	0.0	0.0	0.0	0.0	0.0	0.0	892.0	0.0	0.0	0.0	0.0	0.0	0.0	0.0	0.0	0.0	10.0	0.0	26.0	0.0	750.0	0.0	53.0	0.0	1173.0	0.0	0.0	0.0	0.0	0.0	37111.0	0.0
316239F299736	0.0	0.0	0.0	0.0	0.0	0.0	0.0	0.0	0.0	0.0	0.0	0.0	0.0	0.0	0.0	0.0	0.0	0.0	0.0	0.0	0.0	0.0	0.0	36056.0	0.0	0.0	181.0	0.0	114.0	0.0	0.0	0.0	0.0	0.0	0.0	0.0	0.0	0.0	0.0	0.0	0.0	0.0	0.0	0.0	0.0	0.0	0.0	0.0	0.0
316240F299737	0.0	0.0	0.0	0.0	0.0	0.0	0.0	82.0	510.0	0.0	0.0	0.0	0.0	0.0	34.0	0.0	0.0	7.0	0.0	0.0	0.0	0.0	0.0	21336.0	2212.0	0.0	343.0	0.0	0.0	0.0	0.0	0.0	0.0	0.0	0.0	180.0	0.0	0.0	0.0	0.0	0.0	0.0	0.0	0.0	0.0	0.0	0.0	0.0	0.0
316241F299738	0.0	0.0	0.0	0.0	0.0	0.0	0.0	310.0	0.0	0.0	0.0	0.0	0.0	0.0	0.0	0.0	0.0	0.0	0.0	0.0	0.0	0.0	0.0	992.0	0.0	0.0	23.0	0.0	0.0	0.0	0.0	96.0	0.0	0.0	0.0	0.0	0.0	0.0	0.0	0.0	0.0	1994.0	0.0	0.0	0.0	0.0	0.0	20378.0	0.0
316242F299739	0.0	0.0	0.0	0.0	0.0	0.0	0.0	9.0	0.0	0.0	0.0	0.0	28.0	0.0	0.0	0.0	0.0	0.0	0.0	0.0	0.0	0.0	0.0	2346.0	0.0	342.0	166.0	0.0	0.0	0.0	0.0	0.0	0.0	0.0	0.0	62.0	0.0	0.0	3759.0	271.0	0.0	2655.0	0.0	0.0	0.0	0.0	0.0	18171.0	0.0
316243F299740	0.0	0.0	0.0	0.0	0.0	0.0	0.0	54.0	0.0	0.0	0.0	0.0	0.0	0.0	0.0	0.0	0.0	0.0	0.0	0.0	0.0	0.0	0.0	26767.0	0.0	3385.0	0.0	0.0	565.0	46.0	0.0	0.0	0.0	57.0	0.0	231.0	0.0	0.0	0.0	967.0	0.0	0.0	0.0	0.0	0.0	0.0	0.0	0.0	0.0
316245F299742	412.0	0.0	0.0	0.0	0.0	0.0	0.0	751.0	0.0	0.0	0.0	0.0	66.0	0.0	0.0	41.0	0.0	0.0	19.0	0.0	0.0	0.0	0.0	12797.0	28.0	2361.0	0.0	0.0	278.0	25.0	0.0	0.0	0.0	0.0	0.0	90.0	0.0	0.0	1049.0	0.0	0.0	0.0	0.0	0.0	0.0	0.0	0.0	0.0	0.0
316246F299743	0.0	0.0	0.0	0.0	0.0	0.0	42.0	923.0	0.0	0.0	0.0	0.0	171.0	0.0	0.0	0.0	0.0	0.0	0.0	0.0	0.0	92.0	0.0	21065.0	0.0	1194.0	1856.0	0.0	0.0	270.0	0.0	0.0	0.0	0.0	0.0	567.0	0.0	258.0	0.0	0.0	0.0	0.0	0.0	0.0	0.0	0.0	0.0	0.0	0.0
316247F299744	497.0	35.0	0.0	0.0	0.0	0.0	0.0	206.0	0.0	0.0	0.0	0.0	18.0	0.0	0.0	0.0	0.0	0.0	0.0	0.0	0.0	8.0	0.0	3769.0	0.0	747.0	800.0	190.0	0.0	159.0	0.0	0.0	0.0	7.0	0.0	199.0	0.0	0.0	4476.0	0.0	0.0	0.0	0.0	0.0	0.0	0.0	0.0	18763.0	0.0
316248F299745	0.0	0.0	0.0	0.0	0.0	0.0	0.0	264.0	0.0	0.0	0.0	0.0	67.0	0.0	0.0	0.0	0.0	0.0	0.0	0.0	0.0	18.0	0.0	13448.0	0.0	231.0	1988.0	0.0	0.0	0.0	0.0	0.0	0.0	0.0	0.0	302.0	0.0	0.0	0.0	0.0	0.0	0.0	0.0	0.0	0.0	0.0	0.0	296.0	0.0
316249F299746	0.0	0.0	0.0	0.0	0.0	0.0	0.0	232.0	0.0	0.0	0.0	0.0	0.0	0.0	0.0	0.0	0.0	0.0	0.0	0.0	0.0	0.0	0.0	10897.0	137.0	2353.0	0.0	0.0	701.0	5.0	0.0	0.0	18.0	0.0	0.0	53.0	0.0	0.0	0.0	556.0	0.0	0.0	0.0	0.0	0.0	0.0	0.0	0.0	0.0
316250F299747	24.0	0.0	0.0	0.0	0.0	0.0	0.0	0.0	0.0	0.0	0.0	0.0	0.0	0.0	0.0	0.0	0.0	0.0	0.0	0.0	0.0	10.0	0.0	6921.0	0.0	251.0	0.0	0.0	0.0	66.0	0.0	0.0	0.0	0.0	0.0	124.0	0.0	0.0	0.0	0.0	0.0	0.0	0.0	0.0	0.0	0.0	0.0	0.0	0.0
316251F299748	0.0	0.0	0.0	0.0	0.0	0.0	0.0	0.0	0.0	0.0	0.0	0.0	18.0	0.0	0.0	0.0	0.0	0.0	0.0	7.0	0.0	0.0	0.0	10470.0	462.0	1264.0	53.0	0.0	0.0	9.0	0.0	0.0	143.0	0.0	0.0	260.0	0.0	1628.0	0.0	427.0	0.0	0.0	0.0	0.0	0.0	697.0	0.0	10873.0	0.0
316252F299749	0.0	0.0	0.0	0.0	0.0	0.0	0.0	0.0	0.0	0.0	0.0	0.0	0.0	0.0	0.0	0.0	0.0	0.0	0.0	0.0	0.0	0.0	0.0	54097.0	2588.0	202.0	0.0	0.0	920.0	0.0	0.0	0.0	0.0	46.0	0.0	224.0	0.0	0.0	0.0	0.0	0.0	0.0	0.0	0.0	0.0	0.0	0.0	0.0	0.0
316253F299750	0.0	146.0	0.0	0.0	0.0	0.0	0.0	160.0	652.0	0.0	0.0	0.0	25.0	0.0	0.0	0.0	0.0	0.0	0.0	0.0	37.0	0.0	0.0	9869.0	3600.0	316.0	544.0	0.0	0.0	77.0	0.0	14.0	0.0	60.0	0.0	120.0	0.0	0.0	0.0	940.0	0.0	0.0	0.0	0.0	0.0	0.0	0.0	0.0	0.0
316254F299751	0.0	0.0	0.0	0.0	0.0	0.0	0.0	211.0	197.0	0.0	0.0	0.0	0.0	0.0	0.0	0.0	0.0	0.0	0.0	0.0	0.0	111.0	0.0	11150.0	9699.0	215.0	521.0	0.0	0.0	0.0	0.0	0.0	0.0	51.0	0.0	0.0	0.0	0.0	0.0	0.0	0.0	0.0	0.0	0.0	0.0	0.0	0.0	0.0	0.0
316255F299752	0.0	0.0	0.0	0.0	0.0	0.0	125.0	504.0	0.0	0.0	126.0	141.0	160.0	0.0	0.0	0.0	0.0	0.0	0.0	0.0	0.0	0.0	0.0	4208.0	3325.0	650.0	0.0	0.0	0.0	0.0	0.0	0.0	0.0	0.0	0.0	0.0	0.0	3508.0	0.0	0.0	0.0	0.0	0.0	7710.0	0.0	0.0	0.0	4090.0	0.0
316256F299753	801.0	0.0	0.0	0.0	0.0	0.0	0.0	697.0	628.0	0.0	0.0	0.0	23.0	0.0	0.0	0.0	0.0	0.0	0.0	0.0	0.0	0.0	0.0	13828.0	561.0	463.0	1019.0	0.0	0.0	56.0	260.0	104.0	23.0	0.0	0.0	0.0	0.0	240.0	0.0	1356.0	0.0	0.0	0.0	0.0	0.0	0.0	0.0	0.0	0.0
316257F299754	0.0	0.0	0.0	0.0	0.0	0.0	0.0	0.0	0.0	0.0	0.0	0.0	0.0	0.0	0.0	0.0	0.0	0.0	0.0	0.0	0.0	8.0	0.0	6055.0	0.0	259.0	0.0	0.0	0.0	41.0	0.0	0.0	0.0	0.0	0.0	58.0	0.0	0.0	0.0	549.0	0.0	0.0	0.0	0.0	0.0	0.0	0.0	34936.0	0.0
316258F299755	101.0	0.0	0.0	0.0	0.0	0.0	0.0	85.0	0.0	0.0	0.0	0.0	0.0	33.0	0.0	0.0	0.0	0.0	0.0	0.0	0.0	0.0	0.0	27191.0	1281.0	862.0	699.0	0.0	0.0	9.0	0.0	0.0	96.0	101.0	0.0	109.0	0.0	47.0	0.0	2024.0	0.0	0.0	0.0	0.0	0.0	0.0	0.0	0.0	0.0
316259F299756	425.0	183.0	0.0	0.0	0.0	0.0	0.0	464.0	110.0	0.0	0.0	0.0	0.0	17.0	0.0	0.0	0.0	0.0	107.0	63.0	20.0	171.0	0.0	1875.0	0.0	132.0	363.0	0.0	0.0	191.0	0.0	0.0	0.0	35.0	0.0	42.0	0.0	1684.0	0.0	0.0	0.0	0.0	0.0	0.0	0.0	0.0	0.0	0.0	0.0
316260F299757	83.0	0.0	0.0	0.0	0.0	0.0	0.0	207.0	0.0	0.0	0.0	0.0	0.0	0.0	0.0	0.0	0.0	0.0	0.0	0.0	0.0	0.0	0.0	3545.0	389.0	39.0	275.0	0.0	0.0	0.0	0.0	0.0	0.0	33.0	0.0	51.0	0.0	474.0	0.0	0.0	0.0	0.0	0.0	0.0	0.0	0.0	0.0	0.0	0.0
316261F299758	18.0	0.0	0.0	0.0	0.0	0.0	0.0	0.0	0.0	0.0	0.0	0.0	13.0	0.0	0.0	0.0	0.0	0.0	0.0	10.0	0.0	39.0	0.0	4268.0	35.0	223.0	0.0	0.0	0.0	0.0	0.0	16.0	0.0	0.0	0.0	185.0	619.0	441.0	2997.0	442.0	105.0	1043.0	0.0	0.0	0.0	643.0	0.0	21533.0	0.0
316262F299759	823.0	0.0	0.0	0.0	0.0	0.0	0.0	165.0	0.0	0.0	0.0	0.0	0.0	21.0	36.0	0.0	0.0	0.0	0.0	0.0	39.0	0.0	0.0	8543.0	535.0	248.0	259.0	0.0	0.0	0.0	0.0	0.0	0.0	69.0	0.0	151.0	0.0	0.0	0.0	68.0	0.0	0.0	0.0	0.0	0.0	0.0	0.0	0.0	0.0
316263F299760	0.0	0.0	0.0	0.0	0.0	0.0	0.0	495.0	75.0	0.0	0.0	0.0	139.0	0.0	55.0	0.0	0.0	0.0	0.0	0.0	0.0	0.0	0.0	38518.0	307.0	3145.0	0.0	0.0	562.0	27.0	0.0	0.0	0.0	147.0	0.0	123.0	0.0	0.0	0.0	0.0	0.0	0.0	0.0	0.0	0.0	0.0	0.0	0.0	0.0
316264F299761	0.0	0.0	0.0	0.0	0.0	0.0	0.0	0.0	0.0	0.0	0.0	0.0	32.0	0.0	0.0	0.0	0.0	0.0	0.0	0.0	0.0	0.0	0.0	5768.0	158.0	550.0	0.0	0.0	37.0	21.0	0.0	0.0	0.0	0.0	0.0	208.0	0.0	728.0	3652.0	401.0	0.0	1527.0	0.0	0.0	0.0	0.0	0.0	9309.0	0.0
316265F299762	0.0	0.0	0.0	0.0	0.0	0.0	0.0	2523.0	0.0	0.0	0.0	0.0	1218.0	0.0	0.0	0.0	0.0	0.0	0.0	32.0	0.0	31.0	0.0	17188.0	1524.0	3581.0	133.0	0.0	0.0	0.0	0.0	0.0	0.0	51.0	0.0	82.0	0.0	11.0	19381.0	1508.0	0.0	0.0	0.0	0.0	0.0	0.0	0.0	0.0	0.0
316266F299763	10.0	0.0	0.0	0.0	0.0	0.0	0.0	186.0	0.0	0.0	0.0	0.0	52.0	0.0	0.0	0.0	0.0	0.0	10.0	0.0	0.0	0.0	0.0	2144.0	0.0	0.0	0.0	0.0	0.0	0.0	0.0	0.0	0.0	0.0	0.0	8.0	0.0	951.0	768.0	0.0	0.0	8370.0	0.0	0.0	0.0	326.0	0.0	9254.0	0.0
316267F299764	188.0	0.0	0.0	0.0	0.0	0.0	13.0	234.0	0.0	0.0	0.0	0.0	60.0	0.0	0.0	0.0	0.0	0.0	0.0	9.0	0.0	8.0	0.0	5928.0	237.0	231.0	0.0	0.0	0.0	10.0	20.0	0.0	0.0	0.0	0.0	83.0	5328.0	648.0	0.0	185.0	0.0	1170.0	0.0	0.0	0.0	0.0	0.0	24255.0	0.0
316268F299765	337.0	176.0	0.0	0.0	0.0	0.0	19.0	0.0	0.0	0.0	0.0	0.0	38.0	0.0	0.0	0.0	0.0	0.0	0.0	0.0	0.0	52.0	0.0	9748.0	579.0	0.0	163.0	0.0	0.0	0.0	0.0	0.0	21.0	29.0	0.0	367.0	0.0	532.0	0.0	399.0	0.0	0.0	0.0	0.0	0.0	0.0	0.0	0.0	0.0
316270F299767	0.0	0.0	0.0	0.0	0.0	0.0	0.0	220.0	443.0	0.0	0.0	0.0	21.0	0.0	0.0	0.0	0.0	0.0	0.0	0.0	0.0	0.0	0.0	16471.0	657.0	728.0	48.0	0.0	0.0	21.0	0.0	0.0	108.0	175.0	0.0	389.0	0.0	0.0	0.0	0.0	0.0	0.0	0.0	0.0	0.0	0.0	0.0	0.0	0.0
316271F299768	222.0	0.0	0.0	0.0	0.0	0.0	0.0	80.0	0.0	0.0	0.0	0.0	0.0	0.0	0.0	0.0	0.0	0.0	0.0	0.0	0.0	0.0	0.0	5082.0	757.0	1351.0	0.0	0.0	869.0	0.0	0.0	0.0	0.0	45.0	0.0	55.0	0.0	0.0	0.0	0.0	0.0	0.0	5174.0	0.0	0.0	0.0	0.0	0.0	0.0
316272F299769	0.0	0.0	0.0	0.0	0.0	0.0	0.0	94.0	991.0	0.0	0.0	0.0	249.0	0.0	0.0	6.0	0.0	0.0	0.0	0.0	0.0	0.0	0.0	23567.0	29.0	68.0	0.0	0.0	0.0	159.0	0.0	0.0	0.0	116.0	0.0	149.0	0.0	0.0	0.0	670.0	0.0	0.0	0.0	0.0	0.0	0.0	0.0	0.0	0.0
316273F299770	0.0	0.0	0.0	0.0	0.0	0.0	0.0	0.0	0.0	0.0	0.0	0.0	0.0	0.0	0.0	0.0	0.0	0.0	0.0	0.0	0.0	0.0	0.0	35169.0	9882.0	0.0	0.0	0.0	0.0	0.0	0.0	0.0	0.0	0.0	0.0	0.0	0.0	0.0	0.0	0.0	0.0	0.0	0.0	0.0	0.0	0.0	0.0	0.0	0.0
316274F299771	0.0	0.0	0.0	0.0	0.0	0.0	0.0	0.0	0.0	0.0	0.0	0.0	0.0	0.0	0.0	0.0	0.0	0.0	0.0	0.0	0.0	0.0	0.0	10645.0	73.0	0.0	0.0	0.0	0.0	0.0	0.0	0.0	0.0	76.0	0.0	0.0	0.0	0.0	0.0	0.0	0.0	0.0	0.0	0.0	0.0	0.0	0.0	0.0	0.0
316275F299772	0.0	0.0	0.0	0.0	0.0	0.0	0.0	74.0	0.0	0.0	0.0	0.0	48.0	0.0	0.0	0.0	0.0	0.0	0.0	0.0	0.0	0.0	0.0	18890.0	3054.0	174.0	0.0	0.0	735.0	25.0	0.0	0.0	0.0	108.0	0.0	85.0	0.0	126.0	0.0	600.0	0.0	0.0	0.0	0.0	0.0	0.0	0.0	0.0	0.0
331510F324536	2191.0	305.0	0.0	0.0	0.0	0.0	0.0	0.0	0.0	0.0	0.0	0.0	63.0	0.0	0.0	0.0	0.0	0.0	0.0	0.0	46.0	34.0	0.0	4076.0	3225.0	3370.0	1457.0	0.0	0.0	133.0	0.0	0.0	56.0	0.0	0.0	336.0	0.0	108.0	0.0	0.0	0.0	0.0	0.0	0.0	0.0	0.0	0.0	0.0	0.0
331511F324537	0.0	0.0	0.0	0.0	0.0	0.0	0.0	70.0	0.0	0.0	0.0	0.0	48.0	7.0	0.0	0.0	0.0	0.0	0.0	0.0	257.0	0.0	0.0	27610.0	119.0	4941.0	456.0	0.0	0.0	278.0	0.0	398.0	0.0	63.0	0.0	802.0	0.0	73.0	0.0	1301.0	0.0	0.0	0.0	0.0	0.0	0.0	0.0	0.0	0.0
331512F324538	0.0	0.0	0.0	0.0	0.0	0.0	0.0	45.0	0.0	0.0	0.0	0.0	60.0	0.0	0.0	0.0	0.0	0.0	0.0	0.0	0.0	0.0	0.0	8124.0	369.0	653.0	0.0	0.0	928.0	109.0	36.0	0.0	0.0	98.0	0.0	185.0	0.0	749.0	0.0	0.0	0.0	0.0	0.0	0.0	0.0	0.0	0.0	0.0	0.0
331513F324539	0.0	0.0	0.0	0.0	0.0	0.0	0.0	0.0	0.0	0.0	0.0	0.0	0.0	0.0	0.0	0.0	0.0	0.0	0.0	0.0	0.0	0.0	0.0	23185.0	8801.0	9172.0	0.0	0.0	0.0	0.0	0.0	0.0	383.0	620.0	0.0	45.0	0.0	0.0	0.0	0.0	0.0	0.0	0.0	0.0	0.0	0.0	0.0	0.0	0.0
331514F324540	5.0	0.0	0.0	0.0	0.0	0.0	152.0	463.0	0.0	0.0	0.0	0.0	93.0	0.0	0.0	47.0	0.0	0.0	0.0	0.0	0.0	0.0	0.0	30274.0	138.0	11509.0	0.0	0.0	0.0	0.0	0.0	0.0	0.0	0.0	0.0	427.0	0.0	0.0	0.0	2779.0	0.0	0.0	0.0	0.0	0.0	0.0	0.0	0.0	0.0
331515F324541	0.0	0.0	0.0	0.0	0.0	0.0	0.0	207.0	0.0	0.0	0.0	0.0	61.0	0.0	0.0	0.0	0.0	0.0	0.0	0.0	0.0	0.0	0.0	29372.0	4428.0	319.0	584.0	0.0	0.0	205.0	0.0	0.0	0.0	0.0	0.0	348.0	0.0	0.0	0.0	2021.0	0.0	0.0	0.0	0.0	0.0	0.0	0.0	0.0	0.0
331516F324542	0.0	0.0	0.0	0.0	0.0	0.0	0.0	35.0	0.0	0.0	0.0	0.0	8.0	0.0	0.0	0.0	0.0	0.0	0.0	0.0	0.0	0.0	0.0	23389.0	5356.0	2039.0	186.0	0.0	0.0	34.0	0.0	0.0	0.0	28.0	0.0	188.0	0.0	0.0	0.0	0.0	0.0	0.0	0.0	0.0	0.0	0.0	0.0	0.0	0.0
331517F324543	37.0	0.0	0.0	0.0	0.0	0.0	0.0	29.0	0.0	0.0	0.0	0.0	0.0	0.0	0.0	0.0	0.0	0.0	0.0	14.0	0.0	0.0	0.0	26266.0	1006.0	195.0	0.0	0.0	0.0	0.0	0.0	0.0	0.0	0.0	0.0	70.0	0.0	582.0	0.0	0.0	0.0	0.0	0.0	0.0	0.0	0.0	0.0	0.0	0.0
331518F324544	0.0	0.0	0.0	0.0	0.0	0.0	0.0	56.0	103.0	0.0	0.0	0.0	36.0	52.0	0.0	0.0	0.0	0.0	0.0	14.0	0.0	0.0	0.0	18391.0	159.0	731.0	337.0	0.0	0.0	0.0	0.0	0.0	0.0	11.0	0.0	91.0	0.0	0.0	0.0	0.0	0.0	0.0	0.0	0.0	0.0	0.0	0.0	0.0	0.0
331519F324545	2753.0	0.0	0.0	0.0	0.0	0.0	0.0	246.0	3022.0	0.0	0.0	0.0	186.0	187.0	0.0	0.0	0.0	0.0	0.0	164.0	0.0	0.0	0.0	16262.0	0.0	2911.0	0.0	0.0	0.0	70.0	0.0	436.0	25.0	0.0	0.0	0.0	0.0	0.0	0.0	630.0	0.0	0.0	0.0	0.0	0.0	0.0	0.0	0.0	0.0
331520F324546	0.0	0.0	0.0	0.0	0.0	0.0	0.0	349.0	22.0	0.0	0.0	0.0	253.0	0.0	0.0	0.0	0.0	0.0	0.0	75.0	0.0	0.0	0.0	23390.0	1952.0	2247.0	0.0	0.0	0.0	0.0	0.0	0.0	0.0	0.0	0.0	107.0	0.0	895.0	0.0	2215.0	0.0	0.0	0.0	0.0	0.0	0.0	0.0	9823.0	0.0
331521F324547	0.0	0.0	0.0	0.0	0.0	0.0	0.0	52.0	0.0	0.0	0.0	0.0	8.0	0.0	0.0	0.0	0.0	0.0	0.0	0.0	0.0	41.0	0.0	4966.0	0.0	295.0	0.0	0.0	0.0	44.0	0.0	0.0	0.0	0.0	0.0	65.0	0.0	0.0	0.0	85.0	0.0	0.0	0.0	0.0	0.0	0.0	0.0	18556.0	0.0
331522F324548	0.0	0.0	0.0	0.0	0.0	0.0	0.0	0.0	244.0	0.0	0.0	0.0	0.0	59.0	0.0	0.0	0.0	0.0	0.0	0.0	0.0	0.0	0.0	11874.0	578.0	2227.0	0.0	0.0	3339.0	46.0	139.0	0.0	0.0	0.0	0.0	325.0	0.0	1217.0	0.0	0.0	0.0	0.0	0.0	0.0	0.0	0.0	0.0	0.0	0.0
331523F324549	503.0	0.0	405.0	0.0	0.0	116.0	0.0	141.0	0.0	0.0	0.0	0.0	0.0	0.0	0.0	0.0	0.0	0.0	0.0	0.0	0.0	0.0	0.0	9235.0	25.0	14.0	740.0	0.0	0.0	136.0	0.0	0.0	0.0	96.0	0.0	114.0	0.0	0.0	0.0	55.0	0.0	0.0	0.0	0.0	0.0	0.0	0.0	0.0	0.0
331524F324550	0.0	0.0	0.0	0.0	0.0	0.0	0.0	0.0	0.0	0.0	0.0	0.0	131.0	33.0	0.0	0.0	0.0	0.0	0.0	0.0	0.0	0.0	0.0	11399.0	523.0	4630.0	0.0	0.0	0.0	0.0	0.0	26.0	0.0	0.0	89.0	60.0	0.0	369.0	2748.0	1388.0	0.0	0.0	0.0	0.0	0.0	0.0	0.0	3638.0	0.0
331525F324551	193.0	0.0	0.0	0.0	0.0	0.0	0.0	0.0	0.0	0.0	0.0	0.0	24.0	0.0	0.0	0.0	0.0	0.0	0.0	0.0	0.0	0.0	0.0	15712.0	0.0	951.0	1027.0	0.0	0.0	0.0	0.0	0.0	0.0	143.0	0.0	323.0	0.0	109.0	0.0	598.0	0.0	0.0	0.0	0.0	0.0	0.0	0.0	0.0	0.0
331526F324552	0.0	0.0	0.0	0.0	0.0	0.0	0.0	55.0	0.0	0.0	0.0	0.0	21.0	0.0	0.0	0.0	0.0	0.0	0.0	0.0	0.0	0.0	0.0	37182.0	3129.0	3287.0	0.0	0.0	0.0	0.0	0.0	0.0	0.0	0.0	0.0	197.0	0.0	0.0	0.0	0.0	0.0	0.0	0.0	0.0	0.0	0.0	0.0	0.0	0.0
331527F324553	0.0	0.0	0.0	0.0	0.0	0.0	0.0	0.0	338.0	0.0	0.0	0.0	0.0	325.0	0.0	0.0	0.0	0.0	0.0	0.0	0.0	0.0	0.0	11444.0	180.0	1719.0	1331.0	0.0	1013.0	0.0	0.0	0.0	0.0	0.0	0.0	230.0	0.0	0.0	0.0	0.0	0.0	0.0	0.0	0.0	0.0	0.0	0.0	0.0	0.0
331528F324554	354.0	21.0	0.0	0.0	123.0	0.0	0.0	746.0	0.0	0.0	0.0	0.0	55.0	0.0	0.0	0.0	0.0	0.0	28.0	0.0	0.0	36.0	0.0	5152.0	295.0	10630.0	131.0	0.0	0.0	36.0	0.0	0.0	0.0	43.0	0.0	178.0	0.0	2017.0	0.0	0.0	0.0	0.0	0.0	0.0	0.0	0.0	0.0	0.0	0.0
331529F324555	0.0	0.0	0.0	0.0	0.0	0.0	0.0	309.0	71.0	0.0	0.0	0.0	0.0	0.0	0.0	0.0	0.0	0.0	0.0	0.0	0.0	0.0	0.0	19410.0	2663.0	0.0	0.0	0.0	0.0	0.0	0.0	0.0	0.0	0.0	0.0	0.0	0.0	0.0	0.0	0.0	0.0	0.0	0.0	0.0	0.0	0.0	0.0	0.0	0.0
331530F324556	0.0	0.0	0.0	0.0	0.0	0.0	0.0	480.0	127.0	0.0	0.0	0.0	105.0	0.0	0.0	0.0	0.0	0.0	0.0	0.0	0.0	0.0	0.0	28945.0	366.0	2678.0	0.0	0.0	483.0	0.0	0.0	0.0	0.0	0.0	0.0	95.0	0.0	0.0	0.0	0.0	0.0	0.0	0.0	0.0	0.0	0.0	0.0	0.0	0.0
331531F324557	2445.0	414.0	0.0	0.0	0.0	0.0	0.0	462.0	73.0	0.0	0.0	0.0	267.0	0.0	366.0	0.0	0.0	0.0	53.0	0.0	0.0	0.0	0.0	7429.0	122.0	99.0	0.0	0.0	67.0	0.0	7.0	0.0	0.0	204.0	0.0	334.0	0.0	0.0	0.0	38.0	0.0	0.0	0.0	0.0	0.0	0.0	0.0	0.0	0.0
331532F324558	6571.0	0.0	0.0	0.0	0.0	0.0	0.0	270.0	2243.0	0.0	0.0	0.0	602.0	0.0	0.0	0.0	59.0	0.0	0.0	0.0	0.0	247.0	0.0	6074.0	118.0	39.0	912.0	0.0	218.0	0.0	0.0	132.0	0.0	594.0	0.0	410.0	0.0	482.0	0.0	0.0	0.0	0.0	0.0	0.0	0.0	0.0	0.0	27.0	0.0
331533F324559	10.0	0.0	0.0	0.0	0.0	0.0	0.0	378.0	0.0	0.0	0.0	0.0	36.0	0.0	0.0	0.0	0.0	0.0	0.0	0.0	6.0	13.0	0.0	20581.0	558.0	1778.0	418.0	0.0	0.0	17.0	0.0	0.0	145.0	428.0	0.0	292.0	0.0	0.0	0.0	0.0	0.0	0.0	0.0	0.0	0.0	0.0	0.0	0.0	0.0
331534F324560	0.0	0.0	0.0	0.0	0.0	0.0	0.0	538.0	0.0	0.0	0.0	0.0	0.0	0.0	0.0	0.0	0.0	0.0	0.0	0.0	0.0	0.0	70.0	18914.0	5138.0	291.0	0.0	0.0	0.0	0.0	0.0	0.0	0.0	0.0	0.0	0.0	0.0	0.0	0.0	0.0	0.0	1917.0	367.0	0.0	0.0	0.0	0.0	0.0	0.0
331535F324561	346.0	0.0	0.0	0.0	0.0	0.0	0.0	221.0	0.0	0.0	0.0	0.0	66.0	0.0	0.0	0.0	0.0	0.0	0.0	0.0	5.0	53.0	0.0	14573.0	295.0	1203.0	0.0	0.0	1558.0	31.0	0.0	0.0	0.0	49.0	0.0	385.0	0.0	1113.0	0.0	1073.0	0.0	0.0	0.0	0.0	0.0	0.0	0.0	10852.0	0.0
331536F324562	0.0	0.0	0.0	0.0	0.0	0.0	0.0	630.0	0.0	0.0	0.0	0.0	342.0	0.0	0.0	0.0	33.0	0.0	0.0	0.0	0.0	0.0	0.0	13262.0	0.0	3520.0	0.0	474.0	0.0	0.0	0.0	0.0	0.0	36.0	0.0	0.0	0.0	0.0	0.0	0.0	0.0	0.0	0.0	0.0	0.0	0.0	0.0	0.0	0.0
331537F324563	0.0	0.0	0.0	0.0	0.0	0.0	0.0	422.0	0.0	0.0	0.0	0.0	0.0	0.0	0.0	189.0	0.0	0.0	0.0	0.0	0.0	0.0	0.0	36757.0	2661.0	277.0	0.0	0.0	102.0	12.0	0.0	0.0	0.0	0.0	0.0	196.0	0.0	24.0	0.0	0.0	0.0	0.0	0.0	0.0	0.0	0.0	0.0	0.0	0.0
331538F324564	33.0	36.0	0.0	0.0	0.0	0.0	0.0	63.0	0.0	0.0	0.0	0.0	92.0	0.0	0.0	0.0	0.0	0.0	0.0	0.0	0.0	12.0	0.0	1098.0	290.0	126.0	0.0	0.0	0.0	0.0	0.0	0.0	0.0	0.0	0.0	45.0	0.0	1179.0	4260.0	0.0	0.0	1900.0	0.0	0.0	2887.0	0.0	0.0	17573.0	0.0
331539F324565	784.0	0.0	0.0	0.0	820.0	0.0	0.0	53.0	0.0	0.0	0.0	0.0	0.0	91.0	0.0	0.0	0.0	0.0	0.0	0.0	0.0	0.0	0.0	6848.0	0.0	8052.0	173.0	0.0	0.0	90.0	0.0	0.0	0.0	0.0	0.0	90.0	0.0	1629.0	0.0	327.0	0.0	0.0	0.0	0.0	0.0	0.0	0.0	0.0	0.0
331540F324566	1696.0	0.0	0.0	0.0	0.0	0.0	0.0	131.0	139.0	0.0	0.0	0.0	30.0	0.0	0.0	0.0	0.0	0.0	0.0	0.0	0.0	0.0	0.0	17294.0	58.0	2242.0	836.0	0.0	0.0	60.0	0.0	0.0	0.0	36.0	0.0	370.0	0.0	167.0	0.0	0.0	0.0	0.0	0.0	0.0	0.0	0.0	0.0	0.0	0.0
331541F324567	1888.0	0.0	0.0	0.0	0.0	0.0	0.0	486.0	0.0	0.0	0.0	0.0	0.0	0.0	0.0	0.0	0.0	0.0	0.0	0.0	0.0	0.0	0.0	2103.0	0.0	218.0	133.0	0.0	0.0	0.0	0.0	0.0	0.0	0.0	0.0	13.0	0.0	0.0	383.0	93.0	0.0	0.0	0.0	0.0	0.0	0.0	0.0	1779.0	0.0
331542F324568	1011.0	0.0	0.0	0.0	0.0	0.0	0.0	0.0	0.0	0.0	0.0	0.0	0.0	14.0	0.0	0.0	0.0	0.0	0.0	0.0	0.0	0.0	0.0	16628.0	0.0	202.0	296.0	0.0	84.0	0.0	0.0	0.0	0.0	59.0	0.0	111.0	0.0	0.0	0.0	0.0	0.0	0.0	0.0	0.0	0.0	0.0	0.0	0.0	0.0
331543F324569	0.0	0.0	0.0	0.0	0.0	0.0	0.0	22.0	0.0	0.0	0.0	0.0	178.0	0.0	0.0	0.0	0.0	0.0	0.0	0.0	26.0	0.0	0.0	11389.0	763.0	244.0	0.0	0.0	0.0	0.0	0.0	0.0	0.0	0.0	0.0	357.0	0.0	2096.0	0.0	403.0	0.0	3392.0	0.0	0.0	0.0	0.0	0.0	33308.0	0.0
331544F324570	0.0	0.0	0.0	0.0	0.0	0.0	0.0	0.0	0.0	0.0	0.0	0.0	0.0	0.0	0.0	0.0	0.0	0.0	0.0	0.0	0.0	0.0	0.0	45373.0	395.0	0.0	325.0	0.0	191.0	0.0	0.0	0.0	0.0	0.0	0.0	0.0	0.0	0.0	0.0	0.0	0.0	0.0	0.0	0.0	0.0	0.0	0.0	0.0	0.0
331545F324571	0.0	0.0	0.0	0.0	0.0	0.0	0.0	413.0	744.0	0.0	0.0	0.0	0.0	0.0	0.0	0.0	0.0	0.0	0.0	0.0	0.0	0.0	0.0	34162.0	4712.0	0.0	1912.0	0.0	0.0	0.0	0.0	0.0	0.0	0.0	0.0	649.0	0.0	0.0	0.0	0.0	0.0	0.0	0.0	0.0	558.0	0.0	0.0	0.0	0.0
331546F324572	0.0	0.0	0.0	0.0	0.0	0.0	0.0	122.0	0.0	0.0	0.0	0.0	24.0	0.0	0.0	0.0	0.0	0.0	0.0	0.0	0.0	0.0	0.0	2141.0	0.0	410.0	99.0	0.0	0.0	0.0	0.0	185.0	0.0	0.0	0.0	0.0	0.0	0.0	0.0	0.0	0.0	2205.0	0.0	0.0	0.0	0.0	0.0	27340.0	0.0
331547F324573	11.0	0.0	0.0	0.0	0.0	0.0	0.0	0.0	50.0	0.0	0.0	0.0	33.0	0.0	0.0	0.0	0.0	0.0	0.0	0.0	0.0	0.0	0.0	9912.0	0.0	891.0	605.0	0.0	0.0	0.0	0.0	0.0	0.0	75.0	0.0	123.0	0.0	0.0	4128.0	759.0	0.0	984.0	0.0	0.0	0.0	0.0	0.0	14107.0	0.0
331548F324574	0.0	0.0	0.0	0.0	0.0	0.0	0.0	17.0	0.0	0.0	0.0	0.0	0.0	5.0	0.0	0.0	0.0	0.0	0.0	0.0	0.0	0.0	0.0	15988.0	0.0	3141.0	0.0	0.0	919.0	40.0	0.0	0.0	0.0	43.0	0.0	320.0	0.0	0.0	0.0	2423.0	0.0	0.0	0.0	0.0	0.0	0.0	0.0	0.0	0.0
331549F324575	0.0	0.0	0.0	0.0	0.0	0.0	0.0	155.0	288.0	0.0	0.0	0.0	94.0	79.0	0.0	0.0	0.0	0.0	0.0	0.0	0.0	0.0	0.0	16772.0	0.0	1962.0	2021.0	0.0	0.0	57.0	0.0	0.0	0.0	0.0	0.0	71.0	0.0	0.0	0.0	0.0	0.0	0.0	0.0	0.0	0.0	0.0	0.0	0.0	0.0
331550F324576	108.0	0.0	0.0	0.0	0.0	0.0	0.0	148.0	0.0	0.0	0.0	0.0	18.0	0.0	0.0	10.0	0.0	0.0	0.0	7.0	0.0	0.0	0.0	22764.0	0.0	2865.0	0.0	0.0	690.0	52.0	0.0	0.0	0.0	0.0	0.0	263.0	0.0	15.0	1171.0	0.0	0.0	0.0	0.0	0.0	0.0	0.0	0.0	0.0	0.0
331551F324577	0.0	0.0	0.0	0.0	0.0	0.0	0.0	296.0	0.0	0.0	0.0	0.0	0.0	0.0	0.0	0.0	0.0	0.0	0.0	0.0	0.0	0.0	0.0	3471.0	0.0	231.0	224.0	0.0	0.0	0.0	0.0	0.0	0.0	0.0	0.0	45.0	0.0	15.0	0.0	0.0	0.0	0.0	0.0	0.0	0.0	0.0	0.0	0.0	0.0
331552F324578	0.0	0.0	0.0	0.0	0.0	0.0	0.0	253.0	0.0	0.0	0.0	0.0	190.0	0.0	0.0	0.0	0.0	0.0	0.0	0.0	0.0	0.0	0.0	9766.0	0.0	205.0	1293.0	0.0	0.0	0.0	0.0	0.0	0.0	0.0	0.0	139.0	0.0	0.0	0.0	0.0	0.0	0.0	0.0	0.0	0.0	0.0	0.0	6087.0	0.0
331553F324579	424.0	43.0	0.0	0.0	0.0	0.0	0.0	0.0	0.0	0.0	0.0	0.0	21.0	0.0	0.0	0.0	0.0	0.0	0.0	0.0	8.0	0.0	0.0	3212.0	0.0	375.0	622.0	0.0	0.0	97.0	0.0	0.0	0.0	38.0	0.0	175.0	0.0	0.0	3128.0	0.0	0.0	0.0	0.0	0.0	0.0	0.0	0.0	14341.0	0.0
331554F324580	0.0	0.0	0.0	0.0	0.0	0.0	0.0	79.0	0.0	0.0	0.0	0.0	0.0	0.0	0.0	0.0	0.0	0.0	0.0	0.0	0.0	0.0	0.0	18438.0	167.0	3064.0	0.0	0.0	1705.0	52.0	0.0	0.0	0.0	121.0	0.0	372.0	0.0	0.0	0.0	533.0	0.0	0.0	0.0	0.0	0.0	0.0	0.0	0.0	0.0
331555F324581	47.0	0.0	0.0	0.0	0.0	0.0	0.0	0.0	0.0	0.0	0.0	0.0	22.0	0.0	0.0	0.0	0.0	0.0	0.0	0.0	0.0	0.0	0.0	14727.0	0.0	1302.0	247.0	0.0	0.0	138.0	0.0	0.0	0.0	0.0	0.0	143.0	0.0	0.0	0.0	0.0	0.0	0.0	0.0	0.0	0.0	0.0	0.0	0.0	0.0
331556F324582	71.0	0.0	0.0	0.0	0.0	0.0	0.0	746.0	0.0	0.0	0.0	0.0	64.0	0.0	0.0	0.0	0.0	0.0	0.0	24.0	8.0	7.0	0.0	16279.0	0.0	1650.0	152.0	0.0	0.0	0.0	0.0	0.0	0.0	0.0	0.0	0.0	0.0	499.0	0.0	217.0	0.0	0.0	0.0	0.0	0.0	1245.0	0.0	9877.0	0.0
331557F324583	0.0	0.0	0.0	0.0	0.0	0.0	0.0	0.0	0.0	0.0	0.0	0.0	0.0	0.0	0.0	0.0	0.0	0.0	0.0	0.0	0.0	0.0	0.0	41498.0	3702.0	701.0	0.0	0.0	1210.0	0.0	0.0	0.0	0.0	300.0	0.0	402.0	0.0	0.0	0.0	0.0	0.0	0.0	0.0	0.0	0.0	0.0	0.0	0.0	0.0
331558F324584	0.0	43.0	0.0	0.0	0.0	0.0	0.0	0.0	34.0	0.0	0.0	0.0	47.0	0.0	0.0	0.0	0.0	0.0	0.0	0.0	237.0	0.0	0.0	26542.0	4063.0	339.0	2332.0	0.0	0.0	0.0	0.0	0.0	0.0	174.0	0.0	357.0	0.0	859.0	0.0	3265.0	0.0	0.0	0.0	0.0	0.0	0.0	0.0	0.0	0.0
331559F324585	0.0	0.0	0.0	0.0	0.0	0.0	0.0	57.0	239.0	0.0	0.0	0.0	0.0	0.0	0.0	0.0	0.0	0.0	0.0	0.0	0.0	74.0	0.0	25128.0	6823.0	343.0	1822.0	0.0	0.0	0.0	0.0	0.0	0.0	499.0	0.0	0.0	0.0	0.0	0.0	0.0	0.0	0.0	0.0	0.0	0.0	0.0	0.0	0.0	0.0
331560F324586	0.0	0.0	0.0	0.0	0.0	0.0	45.0	167.0	0.0	0.0	40.0	186.0	39.0	0.0	0.0	0.0	0.0	0.0	0.0	0.0	0.0	0.0	0.0	14382.0	5278.0	3284.0	0.0	0.0	0.0	0.0	0.0	0.0	0.0	0.0	0.0	0.0	0.0	6268.0	0.0	0.0	0.0	0.0	0.0	3335.0	0.0	0.0	0.0	13903.0	0.0
331561F324587	1375.0	0.0	0.0	0.0	0.0	0.0	0.0	210.0	203.0	0.0	0.0	0.0	24.0	0.0	0.0	57.0	0.0	0.0	0.0	0.0	0.0	0.0	0.0	30834.0	590.0	0.0	609.0	0.0	0.0	40.0	275.0	164.0	0.0	0.0	0.0	48.0	0.0	251.0	0.0	104.0	0.0	0.0	0.0	0.0	0.0	0.0	0.0	0.0	0.0
331563F324589	75.0	0.0	0.0	0.0	0.0	0.0	0.0	152.0	0.0	0.0	0.0	0.0	0.0	0.0	0.0	0.0	0.0	0.0	0.0	0.0	0.0	0.0	0.0	25969.0	4913.0	4522.0	1185.0	0.0	0.0	0.0	0.0	0.0	112.0	5.0	0.0	51.0	0.0	67.0	0.0	2061.0	0.0	0.0	0.0	0.0	0.0	0.0	0.0	0.0	0.0
331564F324590	80.0	111.0	0.0	0.0	0.0	0.0	0.0	115.0	0.0	0.0	0.0	0.0	48.0	0.0	0.0	0.0	0.0	0.0	0.0	0.0	15.0	112.0	0.0	1154.0	46.0	7.0	198.0	0.0	0.0	144.0	0.0	0.0	0.0	44.0	0.0	52.0	0.0	817.0	0.0	0.0	0.0	0.0	0.0	0.0	0.0	0.0	0.0	0.0	0.0
331565F324591	815.0	0.0	0.0	0.0	0.0	0.0	0.0	470.0	0.0	0.0	0.0	0.0	0.0	167.0	0.0	0.0	0.0	0.0	0.0	0.0	0.0	0.0	0.0	14106.0	6243.0	0.0	1924.0	0.0	0.0	0.0	0.0	0.0	76.0	143.0	0.0	303.0	0.0	279.0	0.0	0.0	0.0	0.0	0.0	0.0	0.0	0.0	0.0	0.0	0.0
331566F324592	356.0	0.0	0.0	0.0	0.0	0.0	0.0	55.0	166.0	0.0	0.0	0.0	127.0	0.0	0.0	0.0	0.0	0.0	0.0	140.0	0.0	0.0	0.0	4072.0	0.0	0.0	211.0	0.0	0.0	0.0	0.0	0.0	0.0	99.0	0.0	88.0	3804.0	397.0	225.0	0.0	28.0	0.0	0.0	0.0	0.0	354.0	0.0	128.0	0.0
331567F324593	967.0	0.0	0.0	0.0	0.0	0.0	0.0	315.0	0.0	0.0	0.0	0.0	0.0	30.0	0.0	0.0	0.0	0.0	0.0	0.0	53.0	0.0	0.0	8494.0	523.0	103.0	94.0	0.0	0.0	0.0	0.0	0.0	0.0	0.0	0.0	142.0	0.0	0.0	0.0	563.0	0.0	0.0	0.0	0.0	0.0	0.0	0.0	0.0	0.0
331568F324594	0.0	0.0	0.0	0.0	0.0	0.0	0.0	48.0	0.0	0.0	0.0	0.0	0.0	23.0	0.0	0.0	0.0	0.0	0.0	0.0	0.0	0.0	0.0	6559.0	0.0	1401.0	676.0	0.0	0.0	0.0	0.0	0.0	0.0	0.0	0.0	108.0	0.0	0.0	0.0	0.0	0.0	0.0	0.0	0.0	0.0	0.0	0.0	0.0	0.0
331569F324595	0.0	0.0	0.0	0.0	0.0	0.0	0.0	0.0	0.0	0.0	0.0	0.0	37.0	0.0	0.0	0.0	0.0	0.0	0.0	0.0	0.0	0.0	0.0	2123.0	0.0	247.0	0.0	0.0	0.0	0.0	0.0	0.0	0.0	0.0	0.0	13.0	0.0	210.0	9127.0	138.0	0.0	584.0	0.0	0.0	0.0	0.0	0.0	1802.0	0.0
331570F324596	557.0	0.0	0.0	0.0	0.0	0.0	0.0	207.0	0.0	0.0	0.0	0.0	159.0	0.0	0.0	0.0	0.0	0.0	0.0	0.0	0.0	17.0	0.0	10464.0	623.0	2894.0	110.0	0.0	0.0	12.0	0.0	0.0	0.0	48.0	0.0	30.0	0.0	0.0	3005.0	555.0	0.0	0.0	0.0	0.0	0.0	0.0	0.0	0.0	0.0
331571F324597	47.0	0.0	0.0	0.0	0.0	0.0	0.0	73.0	0.0	0.0	0.0	0.0	51.0	0.0	0.0	0.0	0.0	0.0	0.0	0.0	0.0	0.0	0.0	380.0	0.0	0.0	0.0	0.0	0.0	0.0	0.0	0.0	0.0	0.0	0.0	5.0	0.0	756.0	1507.0	0.0	0.0	3306.0	0.0	0.0	0.0	130.0	0.0	10141.0	0.0
331572F324598	106.0	0.0	0.0	0.0	0.0	0.0	0.0	60.0	0.0	0.0	0.0	0.0	251.0	0.0	0.0	0.0	0.0	0.0	42.0	0.0	0.0	0.0	0.0	7714.0	357.0	1731.0	49.0	0.0	0.0	7.0	50.0	107.0	110.0	0.0	0.0	198.0	5060.0	1296.0	0.0	451.0	0.0	1425.0	0.0	0.0	0.0	0.0	0.0	30800.0	0.0
331573F324599	161.0	149.0	0.0	0.0	0.0	0.0	0.0	40.0	0.0	0.0	0.0	0.0	65.0	0.0	0.0	0.0	0.0	0.0	0.0	0.0	0.0	83.0	0.0	10623.0	355.0	134.0	193.0	0.0	0.0	0.0	0.0	0.0	19.0	40.0	0.0	465.0	0.0	561.0	0.0	439.0	0.0	0.0	0.0	0.0	0.0	0.0	0.0	0.0	0.0
331574F324600	59.0	0.0	0.0	0.0	0.0	0.0	0.0	140.0	0.0	0.0	0.0	0.0	55.0	13.0	0.0	7.0	0.0	0.0	0.0	0.0	0.0	0.0	0.0	7079.0	98.0	77.0	502.0	0.0	0.0	0.0	0.0	0.0	0.0	78.0	0.0	0.0	0.0	152.0	0.0	703.0	0.0	0.0	0.0	0.0	0.0	0.0	0.0	18453.0	0.0
331575F324601	64.0	51.0	0.0	322.0	0.0	0.0	0.0	0.0	0.0	0.0	0.0	0.0	0.0	0.0	0.0	0.0	0.0	0.0	0.0	5.0	0.0	0.0	0.0	3337.0	0.0	1137.0	0.0	0.0	0.0	0.0	0.0	0.0	0.0	353.0	0.0	204.0	466.0	1015.0	616.0	622.0	0.0	294.0	0.0	0.0	0.0	0.0	0.0	7378.0	0.0
331576F324602	0.0	0.0	0.0	0.0	0.0	0.0	0.0	0.0	0.0	0.0	0.0	0.0	21.0	0.0	0.0	0.0	0.0	0.0	0.0	0.0	0.0	0.0	0.0	22833.0	3756.0	5143.0	0.0	0.0	0.0	0.0	0.0	0.0	208.0	161.0	0.0	205.0	0.0	0.0	0.0	0.0	0.0	917.0	3079.0	0.0	0.0	0.0	0.0	0.0	132.0
331577F324603	2823.0	156.0	0.0	0.0	0.0	0.0	0.0	0.0	0.0	0.0	0.0	0.0	123.0	0.0	0.0	0.0	0.0	0.0	0.0	0.0	0.0	0.0	0.0	12272.0	8797.0	404.0	3466.0	0.0	0.0	346.0	0.0	0.0	47.0	0.0	0.0	488.0	0.0	5281.0	0.0	0.0	0.0	0.0	0.0	0.0	0.0	0.0	0.0	837.0	0.0
331578F324604	303.0	0.0	0.0	0.0	0.0	0.0	0.0	0.0	0.0	0.0	0.0	0.0	91.0	0.0	0.0	0.0	0.0	0.0	0.0	0.0	0.0	0.0	0.0	21225.0	336.0	450.0	868.0	0.0	217.0	0.0	42.0	0.0	0.0	56.0	0.0	234.0	0.0	52.0	0.0	0.0	0.0	0.0	0.0	0.0	0.0	0.0	0.0	7669.0	0.0
331579F324605	0.0	0.0	0.0	0.0	0.0	0.0	0.0	93.0	0.0	0.0	0.0	0.0	136.0	0.0	0.0	0.0	0.0	0.0	0.0	0.0	0.0	84.0	0.0	17740.0	0.0	13621.0	0.0	0.0	264.0	108.0	0.0	0.0	0.0	205.0	0.0	253.0	0.0	0.0	1007.0	946.0	0.0	0.0	0.0	0.0	0.0	0.0	0.0	0.0	0.0
345722F338361	942.0	582.0	0.0	0.0	0.0	0.0	0.0	310.0	0.0	0.0	0.0	0.0	54.0	0.0	0.0	0.0	0.0	0.0	0.0	0.0	0.0	29.0	0.0	6942.0	3556.0	11357.0	757.0	0.0	0.0	114.0	0.0	0.0	70.0	0.0	0.0	558.0	0.0	108.0	134.0	547.0	0.0	0.0	0.0	0.0	0.0	0.0	0.0	0.0	0.0
345723F338362	0.0	0.0	0.0	0.0	0.0	0.0	0.0	120.0	0.0	0.0	0.0	0.0	55.0	0.0	0.0	0.0	0.0	0.0	0.0	6.0	0.0	0.0	0.0	13788.0	0.0	1969.0	396.0	0.0	0.0	115.0	0.0	143.0	0.0	67.0	0.0	424.0	0.0	0.0	0.0	95.0	0.0	0.0	0.0	0.0	0.0	0.0	0.0	0.0	0.0
345724F338363	0.0	0.0	0.0	0.0	0.0	0.0	0.0	59.0	0.0	0.0	0.0	0.0	34.0	0.0	0.0	0.0	0.0	0.0	44.0	24.0	0.0	0.0	0.0	10825.0	777.0	448.0	0.0	0.0	990.0	178.0	13.0	0.0	0.0	71.0	0.0	238.0	0.0	112.0	0.0	0.0	0.0	0.0	0.0	0.0	0.0	0.0	0.0	0.0	0.0
345725F338364	0.0	0.0	0.0	0.0	0.0	0.0	0.0	0.0	0.0	0.0	0.0	0.0	0.0	0.0	0.0	0.0	0.0	0.0	0.0	0.0	0.0	0.0	0.0	35739.0	6263.0	5046.0	0.0	0.0	0.0	0.0	0.0	0.0	627.0	1008.0	0.0	596.0	0.0	0.0	0.0	0.0	0.0	0.0	0.0	0.0	0.0	0.0	0.0	0.0	0.0
345726F338365	0.0	0.0	0.0	0.0	0.0	0.0	50.0	485.0	0.0	0.0	0.0	0.0	70.0	0.0	0.0	0.0	0.0	0.0	0.0	0.0	0.0	0.0	0.0	15108.0	0.0	2256.0	0.0	0.0	0.0	0.0	0.0	0.0	0.0	0.0	0.0	157.0	0.0	0.0	0.0	918.0	0.0	0.0	0.0	0.0	0.0	0.0	0.0	0.0	0.0
345727F338366	0.0	0.0	0.0	0.0	0.0	0.0	0.0	161.0	0.0	0.0	0.0	0.0	33.0	0.0	0.0	0.0	0.0	0.0	0.0	0.0	0.0	0.0	0.0	4586.0	676.0	0.0	85.0	0.0	0.0	24.0	0.0	0.0	0.0	0.0	0.0	39.0	0.0	0.0	0.0	82.0	0.0	0.0	0.0	0.0	0.0	0.0	0.0	0.0	0.0
345728F338367	0.0	0.0	0.0	0.0	0.0	0.0	0.0	251.0	121.0	0.0	0.0	0.0	55.0	0.0	0.0	135.0	0.0	0.0	0.0	0.0	0.0	0.0	0.0	9880.0	515.0	646.0	390.0	0.0	0.0	0.0	0.0	0.0	0.0	0.0	0.0	229.0	0.0	0.0	0.0	0.0	0.0	0.0	0.0	0.0	0.0	0.0	0.0	0.0	0.0
345729F338368	12.0	0.0	0.0	0.0	0.0	0.0	0.0	354.0	0.0	0.0	0.0	0.0	115.0	0.0	0.0	0.0	0.0	0.0	0.0	46.0	0.0	71.0	0.0	2784.0	232.0	21.0	0.0	0.0	0.0	0.0	0.0	0.0	0.0	0.0	0.0	8.0	0.0	107.0	0.0	0.0	0.0	0.0	0.0	0.0	0.0	0.0	0.0	0.0	0.0
345730F338369	0.0	0.0	0.0	0.0	0.0	0.0	0.0	250.0	236.0	0.0	0.0	0.0	41.0	74.0	0.0	0.0	0.0	0.0	0.0	0.0	0.0	0.0	0.0	19129.0	0.0	510.0	338.0	0.0	0.0	16.0	0.0	0.0	0.0	0.0	0.0	84.0	0.0	0.0	0.0	0.0	0.0	0.0	0.0	0.0	0.0	0.0	0.0	0.0	0.0
345731F338370	8521.0	0.0	0.0	0.0	0.0	0.0	70.0	176.0	10703.0	0.0	0.0	0.0	179.0	181.0	0.0	0.0	0.0	0.0	0.0	182.0	0.0	0.0	0.0	13228.0	0.0	2546.0	0.0	0.0	0.0	78.0	0.0	232.0	0.0	0.0	0.0	219.0	0.0	0.0	0.0	295.0	0.0	0.0	0.0	0.0	0.0	0.0	0.0	0.0	0.0
345732F338371	0.0	0.0	0.0	0.0	0.0	0.0	0.0	251.0	251.0	112.0	0.0	0.0	172.0	0.0	0.0	0.0	0.0	0.0	0.0	130.0	0.0	0.0	0.0	13002.0	756.0	980.0	0.0	0.0	0.0	0.0	0.0	0.0	0.0	0.0	0.0	42.0	0.0	0.0	0.0	1503.0	0.0	0.0	0.0	0.0	0.0	0.0	0.0	186.0	0.0
345733F338372	0.0	0.0	0.0	0.0	0.0	0.0	0.0	145.0	0.0	0.0	0.0	0.0	0.0	0.0	0.0	0.0	0.0	0.0	0.0	0.0	0.0	0.0	0.0	24749.0	1612.0	3870.0	0.0	0.0	1749.0	656.0	46.0	0.0	0.0	0.0	0.0	269.0	0.0	1445.0	0.0	0.0	0.0	0.0	0.0	0.0	0.0	0.0	0.0	0.0	0.0
345734F338373	919.0	0.0	0.0	0.0	0.0	0.0	0.0	1867.0	0.0	0.0	0.0	0.0	19.0	0.0	0.0	0.0	0.0	0.0	0.0	0.0	0.0	0.0	0.0	9365.0	0.0	36.0	451.0	0.0	0.0	0.0	0.0	0.0	0.0	106.0	0.0	0.0	0.0	0.0	0.0	111.0	0.0	0.0	0.0	0.0	0.0	0.0	0.0	0.0	0.0
345735F338374	0.0	0.0	0.0	0.0	0.0	0.0	0.0	0.0	0.0	0.0	0.0	0.0	60.0	0.0	0.0	0.0	0.0	0.0	0.0	0.0	0.0	0.0	0.0	8416.0	0.0	1440.0	0.0	0.0	0.0	0.0	0.0	19.0	0.0	0.0	75.0	52.0	0.0	0.0	2122.0	1265.0	0.0	0.0	0.0	0.0	0.0	0.0	0.0	12345.0	0.0
345736F338375	228.0	0.0	0.0	0.0	0.0	0.0	0.0	0.0	0.0	0.0	0.0	0.0	8.0	0.0	0.0	0.0	0.0	0.0	0.0	0.0	0.0	0.0	0.0	11510.0	164.0	397.0	705.0	0.0	0.0	0.0	0.0	0.0	0.0	85.0	0.0	131.0	0.0	35.0	0.0	423.0	0.0	0.0	0.0	0.0	0.0	0.0	0.0	0.0	0.0
345737F338376	0.0	0.0	0.0	0.0	0.0	0.0	0.0	309.0	1977.0	0.0	0.0	0.0	71.0	0.0	0.0	0.0	0.0	0.0	0.0	0.0	0.0	0.0	0.0	24616.0	3596.0	3521.0	0.0	0.0	0.0	0.0	0.0	0.0	0.0	0.0	0.0	264.0	0.0	0.0	0.0	0.0	0.0	0.0	0.0	0.0	0.0	0.0	0.0	0.0	0.0
345738F338377	0.0	0.0	0.0	0.0	0.0	0.0	0.0	0.0	244.0	0.0	0.0	0.0	21.0	0.0	0.0	0.0	0.0	0.0	0.0	0.0	0.0	0.0	0.0	8982.0	189.0	1956.0	1381.0	0.0	943.0	0.0	0.0	0.0	0.0	0.0	0.0	558.0	0.0	0.0	0.0	0.0	0.0	0.0	0.0	0.0	0.0	0.0	0.0	0.0	0.0
345739F338378	465.0	113.0	0.0	0.0	0.0	0.0	0.0	49.0	0.0	0.0	0.0	0.0	0.0	0.0	0.0	0.0	0.0	0.0	0.0	0.0	0.0	43.0	0.0	3633.0	0.0	7608.0	113.0	0.0	0.0	9.0	0.0	0.0	0.0	0.0	0.0	166.0	0.0	1495.0	0.0	0.0	0.0	0.0	0.0	0.0	0.0	0.0	0.0	0.0	0.0
345740F338379	0.0	0.0	0.0	0.0	0.0	0.0	0.0	336.0	290.0	0.0	0.0	0.0	0.0	0.0	0.0	0.0	0.0	0.0	0.0	0.0	0.0	0.0	0.0	20837.0	1333.0	0.0	0.0	0.0	0.0	0.0	0.0	0.0	0.0	0.0	0.0	0.0	0.0	0.0	0.0	0.0	0.0	0.0	0.0	0.0	0.0	0.0	0.0	0.0	0.0
345741F338380	0.0	0.0	0.0	0.0	0.0	0.0	0.0	303.0	0.0	0.0	0.0	0.0	82.0	0.0	69.0	0.0	0.0	0.0	0.0	0.0	0.0	0.0	0.0	29489.0	416.0	4206.0	0.0	0.0	880.0	0.0	0.0	0.0	0.0	63.0	0.0	279.0	0.0	0.0	0.0	0.0	0.0	0.0	0.0	0.0	0.0	0.0	0.0	0.0	0.0
345742F338381	0.0	0.0	0.0	0.0	0.0	0.0	0.0	115.0	1486.0	0.0	0.0	0.0	704.0	0.0	0.0	0.0	0.0	0.0	0.0	0.0	0.0	0.0	0.0	23459.0	394.0	211.0	0.0	0.0	0.0	94.0	0.0	105.0	0.0	153.0	0.0	208.0	0.0	26.0	0.0	1573.0	0.0	0.0	0.0	0.0	0.0	0.0	0.0	0.0	0.0
345743F338382	0.0	0.0	0.0	0.0	0.0	0.0	0.0	0.0	0.0	0.0	0.0	0.0	0.0	0.0	0.0	0.0	0.0	0.0	0.0	0.0	0.0	0.0	0.0	34937.0	7965.0	0.0	0.0	0.0	0.0	0.0	0.0	0.0	0.0	0.0	0.0	0.0	0.0	0.0	0.0	0.0	0.0	0.0	0.0	0.0	0.0	0.0	0.0	0.0	0.0
345744F338383	0.0	0.0	0.0	0.0	0.0	0.0	0.0	0.0	0.0	0.0	0.0	0.0	0.0	0.0	0.0	0.0	0.0	0.0	0.0	0.0	0.0	0.0	0.0	26451.0	150.0	0.0	0.0	0.0	0.0	0.0	0.0	0.0	0.0	110.0	0.0	260.0	0.0	0.0	0.0	0.0	0.0	0.0	0.0	0.0	0.0	0.0	0.0	0.0	0.0
345745F338384	885.0	113.0	0.0	0.0	0.0	0.0	0.0	484.0	0.0	0.0	0.0	0.0	131.0	0.0	130.0	0.0	0.0	0.0	0.0	0.0	0.0	0.0	0.0	4787.0	203.0	227.0	0.0	0.0	173.0	52.0	0.0	164.0	0.0	0.0	0.0	233.0	0.0	599.0	0.0	408.0	0.0	0.0	0.0	0.0	0.0	0.0	0.0	141.0	0.0
345746F338385	429.0	0.0	0.0	0.0	0.0	0.0	0.0	0.0	552.0	0.0	0.0	0.0	97.0	0.0	0.0	0.0	26.0	0.0	0.0	0.0	0.0	44.0	0.0	5120.0	18.0	362.0	709.0	0.0	0.0	61.0	0.0	0.0	0.0	363.0	0.0	230.0	0.0	1272.0	0.0	0.0	0.0	0.0	0.0	0.0	0.0	0.0	0.0	106.0	0.0
345747F338386	156.0	73.0	0.0	0.0	0.0	0.0	0.0	0.0	0.0	0.0	0.0	0.0	0.0	0.0	0.0	0.0	0.0	0.0	0.0	11.0	0.0	0.0	0.0	3669.0	0.0	1371.0	0.0	0.0	0.0	0.0	0.0	0.0	0.0	47.0	0.0	146.0	946.0	810.0	1754.0	1103.0	0.0	1624.0	0.0	0.0	0.0	0.0	0.0	11898.0	0.0
345748F338387	0.0	0.0	0.0	0.0	0.0	0.0	0.0	293.0	0.0	0.0	0.0	0.0	0.0	0.0	0.0	0.0	0.0	0.0	0.0	0.0	0.0	0.0	106.0	14557.0	6947.0	140.0	0.0	0.0	0.0	0.0	0.0	0.0	0.0	0.0	0.0	0.0	0.0	0.0	0.0	0.0	0.0	384.0	0.0	0.0	0.0	0.0	0.0	0.0	0.0
345749F338388	595.0	0.0	0.0	0.0	0.0	0.0	0.0	440.0	0.0	0.0	0.0	0.0	44.0	0.0	0.0	0.0	0.0	0.0	0.0	0.0	0.0	13.0	0.0	12034.0	226.0	535.0	0.0	0.0	1102.0	13.0	0.0	0.0	0.0	27.0	0.0	165.0	0.0	871.0	0.0	648.0	0.0	0.0	0.0	0.0	0.0	0.0	0.0	2963.0	0.0
345750F338389	0.0	0.0	0.0	0.0	0.0	0.0	0.0	0.0	0.0	0.0	0.0	0.0	45.0	0.0	0.0	14.0	0.0	0.0	0.0	0.0	0.0	0.0	0.0	14522.0	6468.0	521.0	126.0	0.0	0.0	0.0	117.0	0.0	0.0	162.0	0.0	201.0	0.0	7861.0	0.0	0.0	0.0	0.0	0.0	0.0	0.0	0.0	0.0	0.0	0.0
345751F338390	0.0	0.0	0.0	0.0	0.0	0.0	0.0	729.0	0.0	0.0	0.0	0.0	95.0	0.0	0.0	0.0	0.0	0.0	0.0	0.0	0.0	0.0	0.0	21125.0	0.0	1812.0	0.0	326.0	0.0	0.0	0.0	0.0	0.0	0.0	0.0	51.0	0.0	0.0	0.0	0.0	0.0	0.0	0.0	0.0	0.0	0.0	0.0	0.0	0.0
345752F338391	0.0	0.0	0.0	0.0	0.0	0.0	0.0	531.0	0.0	0.0	0.0	0.0	0.0	0.0	0.0	347.0	0.0	0.0	0.0	0.0	0.0	0.0	0.0	20686.0	932.0	179.0	0.0	0.0	0.0	0.0	0.0	0.0	0.0	0.0	0.0	206.0	0.0	65.0	0.0	0.0	0.0	0.0	0.0	0.0	0.0	0.0	0.0	0.0	0.0
345753F338392	956.0	302.0	0.0	0.0	0.0	0.0	0.0	11.0	0.0	0.0	0.0	0.0	58.0	0.0	0.0	0.0	0.0	0.0	0.0	0.0	0.0	96.0	0.0	864.0	235.0	76.0	0.0	0.0	49.0	0.0	0.0	0.0	0.0	59.0	0.0	28.0	0.0	3064.0	95.0	0.0	0.0	183.0	0.0	0.0	184.0	0.0	0.0	1329.0	0.0
345754F338393	0.0	0.0	0.0	0.0	0.0	0.0	0.0	0.0	20.0	0.0	0.0	0.0	39.0	0.0	0.0	0.0	0.0	0.0	0.0	0.0	0.0	0.0	0.0	13478.0	5878.0	597.0	0.0	0.0	0.0	0.0	6.0	90.0	0.0	239.0	0.0	156.0	0.0	4812.0	0.0	0.0	0.0	0.0	0.0	0.0	0.0	0.0	0.0	0.0	0.0
345755F338394	1710.0	0.0	0.0	0.0	0.0	0.0	41.0	98.0	66.0	0.0	0.0	198.0	27.0	115.0	0.0	0.0	0.0	0.0	0.0	0.0	0.0	0.0	0.0	11641.0	1212.0	250.0	537.0	0.0	0.0	34.0	0.0	169.0	0.0	0.0	0.0	371.0	0.0	860.0	0.0	0.0	0.0	0.0	0.0	0.0	762.0	0.0	1496.0	0.0	0.0
345756F338395	362.0	0.0	0.0	0.0	625.0	0.0	0.0	116.0	0.0	0.0	0.0	0.0	0.0	27.0	0.0	0.0	0.0	0.0	0.0	0.0	0.0	0.0	0.0	5791.0	0.0	12900.0	290.0	0.0	0.0	138.0	0.0	0.0	0.0	0.0	0.0	166.0	0.0	829.0	0.0	449.0	0.0	0.0	0.0	0.0	0.0	0.0	0.0	0.0	0.0
345757F338396	129.0	0.0	0.0	0.0	0.0	0.0	0.0	0.0	29.0	0.0	0.0	0.0	0.0	0.0	0.0	0.0	0.0	0.0	0.0	17.0	0.0	0.0	0.0	6508.0	79.0	784.0	669.0	0.0	0.0	15.0	0.0	0.0	0.0	0.0	0.0	295.0	0.0	25.0	0.0	0.0	0.0	0.0	0.0	0.0	0.0	0.0	0.0	0.0	0.0
345758F338397	659.0	0.0	0.0	0.0	0.0	0.0	0.0	640.0	0.0	0.0	0.0	0.0	0.0	0.0	0.0	0.0	0.0	0.0	6.0	0.0	0.0	78.0	0.0	2096.0	0.0	313.0	472.0	0.0	0.0	4.0	0.0	0.0	0.0	0.0	0.0	45.0	0.0	0.0	467.0	296.0	0.0	0.0	0.0	0.0	0.0	0.0	0.0	1302.0	0.0
345759F338398	26.0	0.0	0.0	0.0	0.0	0.0	0.0	0.0	0.0	0.0	0.0	0.0	30.0	0.0	0.0	0.0	0.0	0.0	0.0	9.0	0.0	0.0	0.0	17750.0	0.0	187.0	68.0	0.0	0.0	0.0	0.0	0.0	0.0	35.0	0.0	140.0	0.0	0.0	0.0	0.0	0.0	0.0	0.0	0.0	0.0	0.0	0.0	0.0	0.0
345760F338399	0.0	0.0	0.0	0.0	0.0	0.0	0.0	82.0	0.0	0.0	0.0	0.0	54.0	0.0	0.0	0.0	0.0	0.0	0.0	0.0	0.0	0.0	0.0	2535.0	0.0	69.0	0.0	0.0	0.0	0.0	0.0	0.0	0.0	0.0	0.0	93.0	0.0	1305.0	0.0	480.0	0.0	0.0	0.0	0.0	0.0	0.0	0.0	12125.0	0.0
345761F338400	0.0	0.0	0.0	0.0	0.0	0.0	0.0	0.0	0.0	0.0	0.0	0.0	0.0	0.0	0.0	0.0	0.0	0.0	0.0	0.0	0.0	0.0	0.0	21065.0	0.0	0.0	198.0	0.0	117.0	0.0	0.0	0.0	0.0	0.0	0.0	0.0	0.0	0.0	0.0	0.0	0.0	0.0	0.0	0.0	0.0	0.0	0.0	0.0	0.0
345762F338401	0.0	0.0	0.0	0.0	0.0	0.0	0.0	690.0	0.0	0.0	0.0	0.0	0.0	0.0	31.0	0.0	0.0	0.0	0.0	0.0	0.0	0.0	0.0	14219.0	3582.0	146.0	543.0	0.0	0.0	0.0	0.0	0.0	0.0	0.0	0.0	0.0	0.0	0.0	0.0	0.0	0.0	0.0	0.0	0.0	0.0	0.0	0.0	0.0	0.0
345763F338402	0.0	0.0	0.0	0.0	0.0	0.0	0.0	61.0	0.0	0.0	0.0	0.0	0.0	0.0	0.0	0.0	0.0	0.0	0.0	0.0	0.0	0.0	0.0	1077.0	0.0	146.0	53.0	0.0	0.0	0.0	0.0	111.0	0.0	0.0	0.0	0.0	0.0	0.0	0.0	0.0	0.0	1054.0	0.0	0.0	0.0	0.0	0.0	5680.0	0.0
345764F338403	0.0	0.0	0.0	0.0	0.0	0.0	0.0	0.0	0.0	0.0	0.0	0.0	10.0	0.0	0.0	0.0	0.0	0.0	0.0	0.0	0.0	0.0	0.0	2253.0	26.0	197.0	270.0	0.0	0.0	0.0	0.0	0.0	0.0	33.0	0.0	57.0	0.0	0.0	2802.0	70.0	0.0	1049.0	0.0	0.0	0.0	0.0	0.0	9375.0	0.0
345765F338404	0.0	0.0	0.0	0.0	0.0	0.0	0.0	283.0	0.0	0.0	0.0	0.0	256.0	0.0	0.0	0.0	0.0	0.0	0.0	0.0	0.0	0.0	0.0	9620.0	0.0	2559.0	0.0	0.0	2191.0	80.0	0.0	0.0	0.0	11.0	0.0	236.0	0.0	0.0	0.0	1270.0	0.0	0.0	0.0	0.0	0.0	0.0	0.0	0.0	0.0
345766F338405	0.0	0.0	0.0	0.0	0.0	0.0	0.0	50.0	115.0	0.0	0.0	0.0	40.0	0.0	0.0	0.0	0.0	0.0	0.0	0.0	0.0	0.0	0.0	17206.0	258.0	3616.0	2414.0	0.0	0.0	80.0	0.0	0.0	0.0	150.0	0.0	281.0	0.0	0.0	0.0	0.0	0.0	0.0	0.0	0.0	0.0	0.0	0.0	0.0	0.0
345767F338406	2566.0	0.0	0.0	0.0	0.0	0.0	51.0	852.0	0.0	0.0	0.0	0.0	279.0	0.0	0.0	27.0	0.0	0.0	0.0	178.0	43.0	0.0	0.0	11328.0	0.0	1819.0	0.0	0.0	319.0	38.0	0.0	0.0	0.0	0.0	0.0	499.0	0.0	0.0	768.0	0.0	0.0	0.0	0.0	0.0	0.0	0.0	0.0	0.0	0.0
345768F338407	0.0	0.0	0.0	0.0	0.0	0.0	43.0	6284.0	0.0	0.0	0.0	0.0	347.0	0.0	0.0	0.0	0.0	0.0	121.0	0.0	0.0	726.0	0.0	1460.0	0.0	0.0	47.0	0.0	0.0	0.0	0.0	0.0	0.0	0.0	0.0	9.0	0.0	15.0	0.0	0.0	0.0	0.0	0.0	0.0	0.0	0.0	0.0	0.0	0.0
345769F338408	0.0	0.0	0.0	0.0	0.0	0.0	0.0	228.0	0.0	0.0	0.0	0.0	210.0	0.0	0.0	0.0	0.0	0.0	0.0	0.0	0.0	0.0	0.0	5127.0	0.0	180.0	1216.0	0.0	0.0	0.0	0.0	0.0	0.0	0.0	0.0	171.0	0.0	0.0	0.0	0.0	0.0	0.0	0.0	0.0	0.0	0.0	0.0	212.0	0.0
345770F338409	612.0	181.0	0.0	0.0	0.0	0.0	0.0	192.0	0.0	0.0	0.0	0.0	28.0	0.0	0.0	0.0	0.0	0.0	0.0	0.0	19.0	14.0	0.0	7970.0	47.0	368.0	644.0	0.0	0.0	84.0	0.0	0.0	0.0	0.0	0.0	100.0	0.0	0.0	1157.0	0.0	0.0	0.0	0.0	0.0	0.0	0.0	0.0	1973.0	0.0
345771F338410	0.0	0.0	0.0	0.0	0.0	0.0	0.0	1960.0	0.0	0.0	0.0	0.0	0.0	0.0	0.0	0.0	0.0	54.0	0.0	0.0	0.0	0.0	0.0	9644.0	248.0	1349.0	0.0	0.0	1721.0	22.0	0.0	0.0	0.0	93.0	0.0	148.0	0.0	0.0	0.0	59.0	0.0	0.0	0.0	0.0	0.0	0.0	0.0	0.0	0.0
345772F338411	1192.0	0.0	0.0	0.0	0.0	0.0	0.0	160.0	51.0	0.0	0.0	0.0	39.0	0.0	0.0	0.0	0.0	0.0	0.0	0.0	0.0	83.0	0.0	13116.0	0.0	629.0	325.0	0.0	0.0	101.0	0.0	0.0	0.0	0.0	0.0	129.0	0.0	0.0	0.0	0.0	0.0	0.0	0.0	0.0	0.0	0.0	0.0	0.0	0.0
345773F338412	330.0	0.0	0.0	0.0	0.0	0.0	0.0	0.0	0.0	0.0	0.0	0.0	0.0	0.0	0.0	0.0	0.0	0.0	0.0	79.0	0.0	0.0	0.0	6134.0	153.0	721.0	250.0	0.0	0.0	0.0	0.0	0.0	0.0	0.0	0.0	41.0	0.0	779.0	0.0	54.0	0.0	0.0	0.0	0.0	0.0	645.0	0.0	10710.0	0.0
345774F338413	0.0	0.0	0.0	0.0	0.0	0.0	0.0	0.0	214.0	0.0	0.0	0.0	0.0	0.0	0.0	0.0	0.0	0.0	0.0	0.0	0.0	0.0	0.0	7968.0	1185.0	0.0	0.0	0.0	362.0	0.0	0.0	0.0	0.0	0.0	0.0	35.0	0.0	0.0	0.0	0.0	0.0	0.0	0.0	0.0	0.0	0.0	0.0	0.0	0.0
345775F338414	0.0	130.0	0.0	0.0	0.0	0.0	0.0	0.0	0.0	0.0	0.0	0.0	81.0	0.0	0.0	0.0	0.0	0.0	0.0	0.0	163.0	0.0	0.0	8006.0	5270.0	248.0	889.0	0.0	0.0	0.0	0.0	0.0	0.0	0.0	0.0	96.0	0.0	0.0	0.0	378.0	0.0	0.0	0.0	0.0	0.0	0.0	0.0	0.0	0.0
345776F338415	0.0	0.0	0.0	0.0	0.0	0.0	0.0	151.0	706.0	0.0	0.0	0.0	0.0	0.0	0.0	0.0	0.0	0.0	0.0	0.0	0.0	194.0	0.0	22011.0	5114.0	397.0	1200.0	0.0	0.0	0.0	0.0	0.0	0.0	98.0	0.0	0.0	0.0	0.0	0.0	0.0	0.0	0.0	0.0	0.0	0.0	0.0	0.0	0.0	0.0
345777F338416	0.0	0.0	0.0	0.0	0.0	0.0	64.0	178.0	0.0	0.0	0.0	60.0	101.0	0.0	0.0	0.0	0.0	0.0	0.0	0.0	0.0	0.0	0.0	1474.0	3652.0	33.0	0.0	0.0	0.0	0.0	0.0	0.0	0.0	0.0	0.0	0.0	0.0	862.0	0.0	0.0	0.0	0.0	0.0	130.0	0.0	0.0	0.0	0.0	0.0
345778F338417	7082.0	0.0	0.0	0.0	0.0	0.0	0.0	382.0	485.0	0.0	0.0	0.0	39.0	0.0	0.0	28.0	0.0	0.0	0.0	0.0	0.0	0.0	0.0	3601.0	243.0	30.0	141.0	0.0	0.0	0.0	61.0	0.0	0.0	0.0	0.0	0.0	0.0	7.0	0.0	239.0	0.0	0.0	0.0	0.0	0.0	0.0	0.0	0.0	0.0
345779F338418	0.0	0.0	0.0	0.0	0.0	0.0	0.0	0.0	0.0	0.0	0.0	0.0	38.0	0.0	0.0	0.0	0.0	0.0	0.0	0.0	0.0	0.0	0.0	806.0	0.0	50.0	0.0	0.0	0.0	0.0	0.0	0.0	0.0	0.0	0.0	0.0	0.0	0.0	0.0	26.0	0.0	0.0	0.0	0.0	0.0	0.0	0.0	5037.0	0.0
345780F338419	403.0	0.0	0.0	0.0	0.0	0.0	0.0	866.0	0.0	0.0	0.0	0.0	0.0	0.0	0.0	0.0	0.0	0.0	0.0	0.0	0.0	0.0	0.0	4421.0	293.0	717.0	118.0	0.0	0.0	0.0	0.0	0.0	36.0	0.0	0.0	0.0	0.0	13.0	0.0	0.0	0.0	0.0	0.0	0.0	0.0	0.0	0.0	0.0	0.0
345781F338420	266.0	153.0	0.0	0.0	0.0	0.0	0.0	109.0	0.0	0.0	0.0	0.0	24.0	0.0	0.0	0.0	0.0	0.0	61.0	0.0	0.0	88.0	0.0	90.0	0.0	30.0	15.0	0.0	0.0	0.0	0.0	0.0	0.0	0.0	0.0	6.0	0.0	284.0	0.0	0.0	0.0	0.0	0.0	0.0	0.0	0.0	0.0	0.0	0.0
345782F338421	685.0	0.0	0.0	0.0	0.0	0.0	0.0	350.0	0.0	0.0	0.0	0.0	0.0	0.0	0.0	0.0	0.0	0.0	0.0	0.0	0.0	0.0	0.0	5507.0	1241.0	0.0	1426.0	0.0	0.0	0.0	0.0	0.0	0.0	0.0	0.0	0.0	0.0	809.0	0.0	0.0	0.0	0.0	0.0	0.0	0.0	0.0	0.0	0.0	0.0
345783F338422	296.0	0.0	0.0	0.0	0.0	0.0	0.0	63.0	0.0	0.0	0.0	0.0	68.0	0.0	0.0	0.0	0.0	0.0	0.0	28.0	0.0	44.0	0.0	7175.0	80.0	429.0	213.0	0.0	0.0	115.0	0.0	0.0	0.0	56.0	0.0	135.0	4318.0	1263.0	891.0	325.0	66.0	645.0	0.0	0.0	0.0	149.0	0.0	1610.0	0.0
345784F338423	53.0	0.0	0.0	0.0	0.0	0.0	0.0	14.0	0.0	0.0	0.0	0.0	0.0	0.0	0.0	0.0	0.0	0.0	0.0	0.0	0.0	0.0	0.0	4563.0	196.0	37.0	584.0	0.0	0.0	0.0	0.0	0.0	0.0	39.0	0.0	137.0	0.0	0.0	0.0	382.0	0.0	0.0	0.0	0.0	0.0	0.0	0.0	0.0	0.0
345785F338424	0.0	0.0	0.0	0.0	0.0	0.0	0.0	39.0	0.0	0.0	0.0	0.0	8.0	0.0	0.0	0.0	0.0	0.0	0.0	0.0	0.0	0.0	0.0	14197.0	0.0	2906.0	666.0	0.0	0.0	37.0	0.0	0.0	0.0	30.0	0.0	317.0	0.0	0.0	0.0	0.0	0.0	0.0	0.0	0.0	0.0	0.0	0.0	0.0	0.0
345786F338425	0.0	0.0	0.0	0.0	0.0	0.0	0.0	9.0	0.0	0.0	0.0	0.0	399.0	49.0	0.0	0.0	0.0	0.0	0.0	0.0	0.0	0.0	0.0	5347.0	0.0	1005.0	0.0	0.0	107.0	13.0	0.0	0.0	0.0	79.0	0.0	134.0	0.0	626.0	419.0	163.0	0.0	130.0	0.0	0.0	0.0	0.0	0.0	932.0	0.0
345787F338426	13.0	0.0	0.0	0.0	0.0	0.0	0.0	104.0	0.0	0.0	0.0	0.0	48.0	0.0	0.0	0.0	0.0	0.0	0.0	0.0	0.0	16.0	0.0	7306.0	895.0	1223.0	350.0	0.0	0.0	27.0	0.0	0.0	0.0	84.0	0.0	93.0	0.0	0.0	2237.0	783.0	0.0	0.0	0.0	0.0	0.0	0.0	0.0	0.0	0.0
345788F338427	151.0	0.0	0.0	0.0	0.0	0.0	0.0	136.0	0.0	0.0	0.0	0.0	41.0	0.0	0.0	0.0	0.0	0.0	0.0	0.0	0.0	0.0	0.0	128.0	0.0	0.0	0.0	0.0	0.0	0.0	0.0	0.0	0.0	0.0	0.0	0.0	0.0	1463.0	3136.0	0.0	0.0	4157.0	0.0	0.0	0.0	140.0	0.0	12618.0	0.0
345789F338428	120.0	0.0	0.0	0.0	0.0	0.0	0.0	38.0	0.0	0.0	0.0	0.0	43.0	0.0	0.0	0.0	0.0	0.0	0.0	0.0	0.0	0.0	0.0	5082.0	305.0	447.0	18.0	0.0	0.0	7.0	19.0	0.0	0.0	0.0	0.0	87.0	3092.0	493.0	0.0	75.0	0.0	1842.0	0.0	0.0	0.0	0.0	0.0	15571.0	0.0
345790F338429	504.0	385.0	0.0	0.0	0.0	0.0	0.0	0.0	82.0	0.0	0.0	0.0	202.0	0.0	0.0	0.0	0.0	0.0	0.0	0.0	0.0	0.0	0.0	11171.0	472.0	154.0	190.0	0.0	0.0	0.0	0.0	0.0	31.0	45.0	0.0	490.0	0.0	0.0	0.0	138.0	0.0	0.0	0.0	0.0	0.0	0.0	0.0	0.0	0.0
345791F338430	554.0	0.0	0.0	0.0	0.0	0.0	22.0	220.0	0.0	0.0	0.0	0.0	40.0	30.0	0.0	58.0	0.0	0.0	0.0	0.0	0.0	0.0	0.0	12582.0	1054.0	1922.0	891.0	0.0	0.0	96.0	75.0	69.0	0.0	56.0	0.0	86.0	0.0	68.0	0.0	1361.0	0.0	0.0	0.0	0.0	0.0	0.0	0.0	3732.0	0.0
345792F338431	13.0	0.0	0.0	0.0	0.0	0.0	0.0	828.0	162.0	0.0	0.0	0.0	90.0	0.0	0.0	0.0	0.0	0.0	0.0	0.0	0.0	0.0	0.0	8500.0	422.0	1268.0	428.0	0.0	0.0	0.0	0.0	0.0	62.0	104.0	0.0	76.0	0.0	0.0	0.0	0.0	0.0	0.0	0.0	0.0	0.0	0.0	0.0	0.0	0.0
345793F338432	0.0	0.0	0.0	0.0	0.0	0.0	0.0	43.0	0.0	0.0	0.0	0.0	0.0	0.0	0.0	0.0	0.0	0.0	0.0	0.0	0.0	0.0	0.0	5001.0	1296.0	667.0	0.0	0.0	0.0	0.0	0.0	0.0	0.0	0.0	0.0	16.0	0.0	0.0	0.0	0.0	0.0	237.0	681.0	0.0	0.0	0.0	0.0	0.0	0.0
345794F338433	0.0	0.0	0.0	0.0	0.0	0.0	0.0	0.0	2019.0	0.0	0.0	0.0	270.0	0.0	0.0	0.0	0.0	0.0	0.0	0.0	0.0	0.0	0.0	22822.0	96.0	180.0	0.0	0.0	0.0	56.0	0.0	0.0	0.0	89.0	0.0	251.0	0.0	0.0	0.0	488.0	0.0	0.0	0.0	0.0	0.0	0.0	0.0	0.0	0.0
345795F338434	0.0	0.0	0.0	0.0	0.0	0.0	0.0	0.0	0.0	0.0	0.0	0.0	0.0	0.0	0.0	0.0	0.0	0.0	0.0	0.0	0.0	0.0	0.0	39817.0	12473.0	0.0	0.0	0.0	0.0	0.0	0.0	0.0	0.0	0.0	0.0	0.0	0.0	0.0	0.0	0.0	0.0	0.0	0.0	0.0	0.0	0.0	0.0	0.0	0.0
345796F338435	0.0	0.0	0.0	0.0	0.0	0.0	0.0	0.0	0.0	0.0	0.0	0.0	0.0	0.0	0.0	0.0	0.0	0.0	0.0	0.0	0.0	0.0	0.0	24397.0	203.0	0.0	0.0	0.0	0.0	0.0	0.0	0.0	0.0	147.0	0.0	93.0	0.0	0.0	0.0	0.0	0.0	0.0	0.0	0.0	0.0	0.0	0.0	0.0	0.0
345797F338436	961.0	0.0	0.0	0.0	0.0	0.0	0.0	126.0	0.0	0.0	0.0	253.0	42.0	128.0	0.0	0.0	0.0	0.0	0.0	0.0	0.0	0.0	0.0	10831.0	407.0	97.0	1042.0	0.0	0.0	19.0	85.0	229.0	0.0	107.0	0.0	388.0	0.0	725.0	0.0	0.0	0.0	0.0	0.0	0.0	29.0	0.0	0.0	0.0	0.0
345798F338437	494.0	0.0	0.0	0.0	0.0	0.0	0.0	0.0	0.0	0.0	0.0	0.0	65.0	0.0	0.0	0.0	0.0	0.0	0.0	0.0	0.0	16.0	0.0	2174.0	1556.0	269.0	606.0	0.0	0.0	102.0	0.0	0.0	0.0	0.0	0.0	128.0	0.0	586.0	0.0	0.0	0.0	0.0	0.0	0.0	0.0	0.0	0.0	2001.0	0.0
345799F338438	107.0	0.0	0.0	0.0	0.0	0.0	14.0	0.0	0.0	0.0	0.0	0.0	21.0	0.0	0.0	0.0	0.0	0.0	0.0	28.0	0.0	0.0	0.0	13233.0	220.0	174.0	696.0	0.0	0.0	0.0	0.0	0.0	0.0	80.0	0.0	323.0	0.0	8.0	0.0	0.0	0.0	0.0	0.0	0.0	0.0	0.0	0.0	13035.0	0.0
345800F338439	0.0	0.0	0.0	0.0	0.0	0.0	0.0	509.0	0.0	0.0	0.0	0.0	75.0	0.0	0.0	0.0	0.0	0.0	0.0	0.0	0.0	67.0	0.0	15619.0	0.0	17255.0	0.0	0.0	349.0	156.0	0.0	0.0	0.0	121.0	0.0	376.0	0.0	0.0	182.0	815.0	0.0	0.0	0.0	0.0	0.0	0.0	0.0	0.0	0.0
[truncated: 253 more columns]
